# Supplementary material for: Spatial autocorrelation and determinants of low uptake of breast cancer screening among women of reproductive age: A mixed-effect multilevel analysis of Tanzanian population-based survey
Source: PLoS One. 2025 Dec 16;20(12):e0338337. doi: 10.1371/journal.pone.0338337 (PMC12707670; doi:10.1371/journal.pone.0338337)
Supplement: S1 File — (CSV) [file pone.0338337.s001.csv]

v000	v001	v002	v003	v004	v005	v006	v007	v008	v008a	v009	v010	v011	v012	v013	v014	v015	v016	v017	v018	v019	v019a	v020	v021	v022	v023	v024	v025	v026	v027	v028	v029	v030	v031	v032	v034	v040	v042	v044	v045a	v045b	v045c	v046	v047	v048	v101	v102	v103	v104	v105
TZ8	1	5	6	1	1409657	4	2022	1468	44659	1	2003	1237	19	15-19	year and age - month imputed	completed	8	1405	17	64	2	all woman sample	1	dodoma-rural	dodoma-rural	dodoma	rural		2	904		700			husband not in household	1779	selected: micronutrient venous blood	woman not selected	swahili	swahili	swahili	no	10		dodoma	rural		always
TZ8	1	5	7	1	1409657	4	2022	1468	44659	6	2006	1278	15	15-19	month and year - information complete	completed	8	1405	17	64	2	all woman sample	1	dodoma-rural	dodoma-rural	dodoma	rural		1	904		700				1779	selected: micronutrient venous blood	woman not selected	swahili	swahili	swahili	no	10		dodoma	rural		always
TZ8	1	5	10	1	1409657	4	2022	1468	44659	8	2005	1268	16	15-19	month and year - information complete	completed	8	1405	17	64	2	all woman sample	1	dodoma-rural	dodoma-rural	dodoma	rural		2	904		700			3	1779	selected: micronutrient venous blood	woman not selected	swahili	swahili	swahili	no	10		dodoma	rural		always
TZ8	1	9	2	1	1409657	4	2022	1468	44659	7	1979	955	42	40-44	month and year - information complete	completed	8	1405	17	64	2	all woman sample	1	dodoma-rural	dodoma-rural	dodoma	rural		2	1504		700			1	1779	selected: capillary	woman not selected	swahili	swahili	swahili	no	10		dodoma	rural		always
TZ8	1	9	3	1	1409657	4	2022	1468	44659	2	2007	1286	15	15-19	month and year - information complete	completed	8	1405	17	64	2	all woman sample	1	dodoma-rural	dodoma-rural	dodoma	rural		1	1602		700				1779	selected: capillary	woman selected and interviewed	swahili	swahili	swahili	no	10		dodoma	rural		15	city
TZ8	1	12	3	1	1409657	4	2022	1468	44659	1	2006	1273	16	15-19	month and year - information complete	completed	8	1405	17	64	2	all woman sample	1	dodoma-rural	dodoma-rural	dodoma	rural		1	1201		700				1779	not selected	woman not selected	swahili	swahili	swahili	no	10		dodoma	rural		always
TZ8	1	16	1	1	1409657	4	2022	1468	44659	2	1982	986	40	40-44	month and year - information complete	completed	8	1405	17	64	2	all woman sample	1	dodoma-rural	dodoma-rural	dodoma	rural		3	1201		700			husband not in household	1779	selected: capillary	woman selected and interviewed	swahili	swahili	swahili	no	10		dodoma	rural		always
TZ8	1	30	2	1	1409657	4	2022	1468	44659	4	1986	1036	36	35-39	year and age - month imputed	completed	8	1405	17	64	2	all woman sample	1	dodoma-rural	dodoma-rural	dodoma	rural		3	904		700			1	1779	selected: capillary	woman not selected	swahili	swahili	swahili	no	10		dodoma	rural		always
TZ8	1	30	3	1	1409657	4	2022	1468	44659	3	2000	1203	22	20-24	month and year - information complete	completed	8	1405	17	64	2	all woman sample	1	dodoma-rural	dodoma-rural	dodoma	rural		2	904		700				1779	selected: capillary	woman selected and interviewed	swahili	swahili	swahili	no	10		dodoma	rural		always
TZ8	1	34	2	1	1409657	4	2022	1468	44659	3	1980	963	42	40-44	month and year - information complete	completed	8	1405	17	64	2	all woman sample	1	dodoma-rural	dodoma-rural	dodoma	rural		5	1201		700			1	1779	not selected	woman not selected	swahili	swahili	swahili	no	10		dodoma	rural		always
TZ8	1	38	1	1	1409657	4	2022	1468	44659	7	1977	931	44	40-44	month and year - information complete	completed	8	1405	17	64	2	all woman sample	1	dodoma-rural	dodoma-rural	dodoma	rural		3	1504		700				1779	selected: capillary	woman selected and interviewed	swahili	swahili	swahili	no	10		dodoma	rural		always
TZ8	1	38	3	1	1409657	4	2022	1468	44659	6	2005	1266	16	15-19	month and year - information complete	completed	8	1405	17	64	2	all woman sample	1	dodoma-rural	dodoma-rural	dodoma	rural		2	1504		700				1779	selected: capillary	woman not selected	swahili	swahili	swahili	no	10		dodoma	rural		always
TZ8	1	41	2	1	1409657	4	2022	1468	44659	1	1981	973	41	40-44	month and year - information complete	completed	8	1405	17	64	2	all woman sample	1	dodoma-rural	dodoma-rural	dodoma	rural		1	1602		700			1	1779	selected: micronutrient venous blood	woman not selected	swahili	swahili	swahili	no	10		dodoma	rural		41	city
TZ8	1	45	1	1	1409657	4	2022	1468	44659	9	1984	1017	37	35-39	month and year - information complete	completed	8	1405	17	64	2	all woman sample	1	dodoma-rural	dodoma-rural	dodoma	rural		2	1504		700				1779	selected: capillary	woman selected and interviewed	swahili	swahili	swahili	no	10		dodoma	rural		always
TZ8	1	52	2	1	1409657	4	2022	1468	44659	8	1996	1160	25	25-29	month and year - information complete	completed	8	1405	17	64	2	all woman sample	1	dodoma-rural	dodoma-rural	dodoma	rural		1	904		700			1	1779	selected: capillary	woman selected and interviewed	swahili	swahili	swahili	no	10		dodoma	rural		always
TZ8	1	63	2	1	1409657	4	2022	1468	44658	1	1996	1153	26	25-29	month and year - information complete	completed	7	1405	17	64	2	all woman sample	1	dodoma-rural	dodoma-rural	dodoma	rural		2	1602		700			1	1779	not selected	woman not selected	swahili	swahili	swahili	no	10		dodoma	rural		26	city
TZ8	1	70	3	1	1409657	4	2022	1468	44658	8	2004	1256	17	15-19	month and year - information complete	completed	7	1405	17	64	2	all woman sample	1	dodoma-rural	dodoma-rural	dodoma	rural		1	1504		700				1779	not selected	woman not selected	swahili	swahili	swahili	no	10		dodoma	rural		always
TZ8	1	74	1	1	1409657	4	2022	1468	44658	7	1972	871	49	45-49	month and year - information complete	completed	7	1405	17	64	2	all woman sample	1	dodoma-rural	dodoma-rural	dodoma	rural		1	1504		700			2	1779	selected: capillary	woman selected and interviewed	swahili	swahili	swahili	no	10		dodoma	rural		always
TZ8	1	85	2	1	1409657	4	2022	1468	44658	1	1996	1153	26	25-29	month and year - information complete	completed	7	1405	17	64	2	all woman sample	1	dodoma-rural	dodoma-rural	dodoma	rural		1	700		700			1	1779	not selected	woman not selected	swahili	swahili	swahili	no	10		dodoma	rural		always
TZ8	1	92	2	1	1409657	4	2022	1468	44658	2	1994	1130	28	25-29	month and year - information complete	completed	7	1405	17	64	2	all woman sample	1	dodoma-rural	dodoma-rural	dodoma	rural		1	1602		700			1	1779	not selected	woman not selected	swahili	swahili	swahili	no	10		dodoma	rural		28	city
TZ8	2	3	2	2	963561	4	2022	1468	44657	4	2005	1264	17	15-19	year and age - month imputed	completed	6	1405	17	64	2	all woman sample	2	dodoma-rural	dodoma-rural	dodoma	urban		1	904		700			1	1375	selected: capillary	woman selected and interviewed	swahili	swahili	swahili	no	10		dodoma	urban		always
TZ8	2	19	2	2	963561	4	2022	1468	44657	11	1986	1043	35	35-39	month and year - information complete	completed	6	1405	17	64	2	all woman sample	2	dodoma-rural	dodoma-rural	dodoma	urban		2	904		700			1	1375	selected: micronutrient venous blood	woman not selected	swahili	swahili	swahili	no	10		dodoma	urban		always
TZ8	2	19	3	2	963561	4	2022	1468	44658	2	1985	1022	37	35-39	month and year - information complete	completed	7	1405	17	64	2	all woman sample	2	dodoma-rural	dodoma-rural	dodoma	urban		1	904		700				1375	selected: micronutrient venous blood	woman not selected	swahili	swahili	swahili	no	10		dodoma	urban		always
TZ8	2	22	1	2	963561	4	2022	1468	44656	12	1983	1008	38	35-39	month and year - information complete	completed	5	1405	17	64	2	all woman sample	2	dodoma-rural	dodoma-rural	dodoma	urban		1	1602		700				1375	selected: capillary	woman selected and interviewed	swahili	swahili	swahili	no	10		dodoma	urban		38	city
TZ8	2	22	2	2	963561	4	2022	1468	44656	10	2005	1270	16	15-19	month and year - information complete	completed	5	1405	17	64	2	all woman sample	2	dodoma-rural	dodoma-rural	dodoma	urban		1	1602		700				1375	selected: capillary	woman not selected	swahili	swahili	swahili	no	10		dodoma	urban		16	city
TZ8	2	25	1	2	963561	4	2022	1468	44657	11	1990	1091	31	30-34	month and year - information complete	completed	6	1405	17	64	2	all woman sample	2	dodoma-rural	dodoma-rural	dodoma	urban		2	700		700			2	1375	not selected	woman not selected	swahili	swahili	swahili	no	10		dodoma	urban		always
TZ8	2	32	3	2	963561	4	2022	1468	44657	11	1988	1067	33	30-34	month and year - information complete	completed	6	1405	17	64	2	all woman sample	2	dodoma-rural	dodoma-rural	dodoma	urban		1	904		700				1375	not selected	woman not selected	swahili	swahili	swahili	no	10		dodoma	urban		always
TZ8	2	32	4	2	963561	4	2022	1468	44657	9	1993	1125	28	25-29	month and year - information complete	completed	6	1405	17	64	2	all woman sample	2	dodoma-rural	dodoma-rural	dodoma	urban		1	1602		700				1375	not selected	woman not selected	swahili	swahili	swahili	no	10		dodoma	urban		28	city
TZ8	2	32	5	2	963561	4	2022	1468	44657	4	2003	1240	19	15-19	month and year - information complete	completed	6	1405	17	64	2	all woman sample	2	dodoma-rural	dodoma-rural	dodoma	urban		1	904		700				1375	not selected	woman not selected	swahili	swahili	swahili	no	10		dodoma	urban		always
TZ8	2	38	2	2	963561	4	2022	1468	44657	12	2000	1212	21	20-24	month and year - information complete	completed	6	1405	17	64	2	all woman sample	2	dodoma-rural	dodoma-rural	dodoma	urban		2	1201		700				1375	selected: micronutrient venous blood	woman not selected	swahili	swahili	swahili	no	10		dodoma	urban		always
TZ8	2	41	1	2	963561	4	2022	1468	44657	10	1980	970	41	40-44	month and year - information complete	completed	6	1405	17	64	2	all woman sample	2	dodoma-rural	dodoma-rural	dodoma	urban		1	904		700				1375	selected: capillary	woman selected and interviewed	swahili	swahili	swahili	no	10		dodoma	urban		22	town
TZ8	2	41	6	2	963561	4	2022	1468	44658	5	1994	1133	27	25-29	month and year - information complete	completed	7	1405	17	64	2	all woman sample	2	dodoma-rural	dodoma-rural	dodoma	urban		3	904		700				1375	selected: capillary	woman not selected	swahili	swahili	swahili	no	10		dodoma	urban		5	countryside
TZ8	2	44	2	2	963561	4	2022	1468	44656	7	1997	1171	24	20-24	month and year - information complete	completed	5	1405	17	64	2	all woman sample	2	dodoma-rural	dodoma-rural	dodoma	urban		1	700		700				1375	not selected	woman not selected	swahili	swahili	swahili	no	10		dodoma	urban		always
TZ8	2	48	1	2	963561	4	2022	1468	44657	2	1982	986	40	40-44	month and year - information complete	completed	6	1405	17	64	2	all woman sample	2	dodoma-rural	dodoma-rural	dodoma	urban		1	1504		700				1375	selected: capillary	woman not selected	swahili	swahili	swahili	no	10		dodoma	urban		always
TZ8	2	48	2	2	963561	4	2022	1468	44657	1	1986	1033	36	35-39	month and year - information complete	completed	6	1405	17	64	2	all woman sample	2	dodoma-rural	dodoma-rural	dodoma	urban		1	1602		700				1375	selected: capillary	woman selected and interviewed	swahili	swahili	swahili	no	10		dodoma	urban		36	city
TZ8	2	48	4	2	963561	4	2022	1468	44657	8	1977	932	44	40-44	month and year - information complete	completed	6	1405	17	64	2	all woman sample	2	dodoma-rural	dodoma-rural	dodoma	urban		1	700		700				1375	selected: capillary	woman not selected	swahili	swahili	swahili	no	10		dodoma	urban		always
TZ8	2	51	1	2	963561	4	2022	1468	44656	6	1978	942	43	40-44	month and year - information complete	completed	5	1405	17	64	2	all woman sample	2	dodoma-rural	dodoma-rural	dodoma	urban		1	700		700				1375	selected: micronutrient venous blood	woman not selected	swahili	swahili	swahili	no	10		dodoma	urban		always
TZ8	2	60	2	2	963561	4	2022	1468	44657	12	2005	1272	16	15-19	month and year - information complete	completed	6	1405	17	64	2	all woman sample	2	dodoma-rural	dodoma-rural	dodoma	urban		1	1201		700				1375	selected: capillary	woman selected and interviewed	swahili	swahili	swahili	no	10		dodoma	urban		always
TZ8	2	63	2	2	963561	4	2022	1468	44657	10	1996	1162	25	25-29	month and year - information complete	completed	6	1405	17	64	2	all woman sample	2	dodoma-rural	dodoma-rural	dodoma	urban		1	700		700			1	1375	not selected	woman not selected	swahili	swahili	swahili	no	10		dodoma	urban		always
TZ8	2	66	1	2	963561	4	2022	1468	44657	11	1978	947	43	40-44	month and year - information complete	completed	6	1405	17	64	2	all woman sample	2	dodoma-rural	dodoma-rural	dodoma	urban		1	1602		700				1375	selected: capillary	woman not selected	swahili	swahili	swahili	no	10		dodoma	urban		43	city
TZ8	2	66	2	2	963561	4	2022	1468	44657	6	2004	1254	17	15-19	month and year - information complete	completed	6	1405	17	64	2	all woman sample	2	dodoma-rural	dodoma-rural	dodoma	urban		1	1602		700				1375	selected: capillary	woman not selected	swahili	swahili	swahili	no	10		dodoma	urban		17	city
TZ8	2	66	4	2	963561	4	2022	1468	44657	6	1997	1170	24	20-24	month and year - information complete	completed	6	1405	17	64	2	all woman sample	2	dodoma-rural	dodoma-rural	dodoma	urban		2	1602		700				1375	selected: capillary	woman selected and interviewed	swahili	swahili	swahili	no	10		dodoma	urban		24	city
TZ8	2	66	5	2	963561	4	2022	1468	44657	2	1995	1142	27	25-29	month and year - information complete	completed	6	1405	17	64	2	all woman sample	2	dodoma-rural	dodoma-rural	dodoma	urban		1	1602		700				1375	selected: capillary	woman not selected	swahili	swahili	swahili	no	10		dodoma	urban		27	city
TZ8	2	70	1	2	963561	4	2022	1468	44657	5	1974	893	47	45-49	month and year - information complete	completed	6	1405	17	64	2	all woman sample	2	dodoma-rural	dodoma-rural	dodoma	urban		1	1504		700				1375	selected: micronutrient venous blood	woman not selected	swahili	swahili	swahili	no	10		dodoma	urban		always
TZ8	2	76	2	2	963561	4	2022	1468	44657	3	2002	1227	20	20-24	month and year - information complete	completed	6	1405	17	64	2	all woman sample	2	dodoma-rural	dodoma-rural	dodoma	urban		1	1504		700			1	1375	not selected	woman not selected	swahili	swahili	swahili	no	10		dodoma	urban		always
TZ8	2	79	3	2	963561	4	2022	1468	44657	6	1973	882	48	45-49	month and year - information complete	completed	6	1405	17	64	2	all woman sample	2	dodoma-rural	dodoma-rural	dodoma	urban		1	1504		700				1375	selected: capillary	woman selected and interviewed	swahili	swahili	swahili	no	10		dodoma	urban		37	countryside
TZ8	2	79	4	2	963561	4	2022	1468	44657	6	1975	906	46	45-49	month and year - information complete	completed	6	1405	17	64	2	all woman sample	2	dodoma-rural	dodoma-rural	dodoma	urban		4	1504		700				1375	selected: capillary	woman not selected	swahili	swahili	swahili	no	10		dodoma	urban		38	countryside
TZ8	2	79	8	2	963561	4	2022	1468	44656	8	1996	1160	25	25-29	month and year - information complete	completed	5	1405	17	64	2	all woman sample	2	dodoma-rural	dodoma-rural	dodoma	urban		3	1504		700				1375	selected: capillary	woman not selected	swahili	swahili	swahili	no	10		dodoma	urban		always
TZ8	2	79	9	2	963561	4	2022	1468	44657	3	2004	1251	18	15-19	month and year - information complete	completed	6	1405	17	64	2	all woman sample	2	dodoma-rural	dodoma-rural	dodoma	urban		1	1504		700				1375	selected: capillary	woman not selected	swahili	swahili	swahili	no	10		dodoma	urban		1	city
TZ8	2	82	2	2	963561	4	2022	1468	44657	2	1974	890	48	45-49	month and year - information complete	completed	6	1405	17	64	2	all woman sample	2	dodoma-rural	dodoma-rural	dodoma	urban		1	904		700			1	1375	not selected	woman not selected	swahili	swahili	swahili	no	10		dodoma	urban		21	countryside
TZ8	3	3	2	3	1190481	4	2022	1468	44656	2	1983	998	39	35-39	month and year - information complete	completed	5	1405	17	64	2	all woman sample	3	dodoma-rural	dodoma-rural	dodoma	rural		1	904		700			1	1577	not selected	woman not selected	swahili	swahili	swahili	no	10		dodoma	rural		always
TZ8	3	7	2	3	1190481	4	2022	1468	44655	12	1990	1092	31	30-34	month and year - information complete	completed	4	1405	17	64	2	all woman sample	3	dodoma-rural	dodoma-rural	dodoma	rural		1	904		700			1	1577	selected: capillary	woman selected and interviewed	swahili	swahili	swahili	no	10		dodoma	rural		always
TZ8	3	10	2	3	1190481	4	2022	1468	44655	1	2000	1201	22	20-24	month and year - information complete	completed	4	1405	17	64	2	all woman sample	3	dodoma-rural	dodoma-rural	dodoma	rural		1	1602		700			1	1577	selected: micronutrient venous blood	woman not selected	swahili	swahili	swahili	no	10		dodoma	rural		22	city
TZ8	3	17	4	3	1190481	4	2022	1468	44655	2	2004	1250	18	15-19	month and year - information complete	completed	4	1405	17	64	2	all woman sample	3	dodoma-rural	dodoma-rural	dodoma	rural		1	1504		700			3	1577	not selected	woman not selected	swahili	swahili	swahili	no	10		dodoma	rural		always
TZ8	3	27	2	3	1190481	4	2022	1468	44655	3	2002	1227	20	20-24	month and year - information complete	completed	4	1405	17	64	2	all woman sample	3	dodoma-rural	dodoma-rural	dodoma	rural		1	1201		700			1	1577	selected: capillary	woman selected and interviewed	swahili	swahili	swahili	no	10		dodoma	rural		always
TZ8	3	36	2	3	1190481	4	2022	1468	44655	7	1987	1051	34	30-34	month and year - information complete	completed	4	1405	17	64	2	all woman sample	3	dodoma-rural	dodoma-rural	dodoma	rural		3	700		700			1	1577	not selected	woman not selected	swahili	swahili	swahili	no	10		dodoma	rural		always
TZ8	3	40	2	3	1190481	4	2022	1468	44655	6	1996	1158	25	25-29	month and year - information complete	completed	4	1405	17	64	2	all woman sample	3	dodoma-rural	dodoma-rural	dodoma	rural		1	904		700				1577	selected: capillary	woman selected and interviewed	swahili	swahili	swahili	no	10		dodoma	rural		always
TZ8	3	40	8	3	1190481	4	2022	1468	44655	2	1995	1142	27	25-29	month and year - information complete	completed	4	1405	17	64	2	all woman sample	3	dodoma-rural	dodoma-rural	dodoma	rural		1	904		700			husband not in household	1577	selected: capillary	woman not selected	swahili	swahili	swahili	no	10		dodoma	rural		visitor
TZ8	3	43	2	3	1190481	4	2022	1468	44655	3	1974	891	48	45-49	month and year - information complete	completed	4	1405	17	64	2	all woman sample	3	dodoma-rural	dodoma-rural	dodoma	rural		1	1504		700			1	1577	selected: micronutrient venous blood	woman not selected	swahili	swahili	swahili	no	10		dodoma	rural		always
TZ8	3	46	2	3	1190481	4	2022	1468	44655	6	1987	1050	34	30-34	month and year - information complete	completed	4	1405	17	64	2	all woman sample	3	dodoma-rural	dodoma-rural	dodoma	rural		1	1602		700			1	1577	selected: capillary	woman selected and interviewed	swahili	swahili	swahili	no	10		dodoma	rural		34	city
TZ8	3	50	2	3	1190481	4	2022	1468	44655	3	2000	1203	22	20-24	month and year - information complete	completed	4	1405	17	64	2	all woman sample	3	dodoma-rural	dodoma-rural	dodoma	rural		1	700		700			1	1577	not selected	woman not selected	swahili	swahili	swahili	no	10		dodoma	rural		always
TZ8	3	53	2	3	1190481	4	2022	1468	44657	3	1985	1023	37	35-39	year and age - month imputed	completed	6	1405	17	64	2	all woman sample	3	dodoma-rural	dodoma-rural	dodoma	rural		1	904		700			1	1577	selected: capillary	woman selected and interviewed	swahili	swahili	swahili	no	10		dodoma	rural		always
TZ8	3	60	2	3	1190481	4	2022	1468	44655	6	2000	1206	21	20-24	month and year - information complete	completed	4	1405	17	64	2	all woman sample	3	dodoma-rural	dodoma-rural	dodoma	rural		1	1504		700			1	1577	selected: capillary	woman selected and interviewed	swahili	swahili	swahili	no	10		dodoma	rural		always
TZ8	3	70	2	3	1190481	4	2022	1468	44656	12	1991	1104	30	30-34	month and year - information complete	completed	5	1405	17	64	2	all woman sample	3	dodoma-rural	dodoma-rural	dodoma	rural		3	1504		700			1	1577	not selected	woman not selected	swahili	swahili	swahili	no	10		dodoma	rural		10	countryside
TZ8	4	7	1	4	949334	4	2022	1468	44674	10	2005	1270	16	15-19	month and year - information complete	completed	23	1405	17	64	2	all woman sample	4	dodoma-rural	dodoma-rural	dodoma	rural		1	1602		700				962	selected: capillary	woman selected and interviewed	swahili	swahili	swahili	no	10		dodoma	rural		16	city
TZ8	4	15	2	4	949334	4	2022	1468	44674	1	1992	1105	30	30-34	month and year - information complete	completed	23	1405	17	64	2	all woman sample	4	dodoma-rural	dodoma-rural	dodoma	rural		2	1504		700			1	962	selected: capillary	woman selected and interviewed	swahili	swahili	swahili	no	10		dodoma	rural		always
TZ8	4	31	2	4	949334	4	2022	1468	44674	8	1988	1064	33	30-34	month and year - information complete	completed	23	1405	17	64	2	all woman sample	4	dodoma-rural	dodoma-rural	dodoma	rural		1	700		700			1	962	selected: capillary	woman selected and interviewed	swahili	swahili	swahili	no	10		dodoma	rural		always
TZ8	4	39	2	4	949334	4	2022	1468	44674	4	1990	1084	32	30-34	year and age - month imputed	completed	23	1405	17	64	2	all woman sample	4	dodoma-rural	dodoma-rural	dodoma	rural		1	904		700			1	962	selected: capillary	woman selected and interviewed	swahili	swahili	swahili	no	10		dodoma	rural		always
TZ8	4	47	2	4	949334	4	2022	1468	44674	12	1978	948	43	40-44	month and year - information complete	completed	23	1405	17	64	2	all woman sample	4	dodoma-rural	dodoma-rural	dodoma	rural		2	700		700			1	962	selected: capillary	woman selected and interviewed	swahili	swahili	swahili	no	10		dodoma	rural		always
TZ8	4	51	1	4	949334	4	2022	1468	44674	2	1975	902	47	45-49	month and year - information complete	completed	23	1405	17	64	2	all woman sample	4	dodoma-rural	dodoma-rural	dodoma	rural		2	1602		700				962	selected: micronutrient venous blood	woman not selected	swahili	swahili	swahili	no	10		dodoma	rural		47	city
TZ8	4	51	2	4	949334	4	2022	1468	44674	4	2005	1264	17	15-19	month and year - information complete	completed	23	1405	17	64	2	all woman sample	4	dodoma-rural	dodoma-rural	dodoma	rural		1	1602		700				962	selected: micronutrient venous blood	woman not selected	swahili	swahili	swahili	no	10		dodoma	rural		16	city
TZ8	4	59	2	4	949334	4	2022	1468	44674	1	1985	1021	37	35-39	month and year - information complete	completed	23	1405	17	64	2	all woman sample	4	dodoma-rural	dodoma-rural	dodoma	rural		1	904		700			1	962	not selected	woman not selected	swahili	swahili	swahili	no	10		dodoma	rural		always
TZ8	4	63	2	4	949334	4	2022	1468	44674	12	1986	1044	35	35-39	month and year - information complete	completed	23	1405	17	64	2	all woman sample	4	dodoma-rural	dodoma-rural	dodoma	rural		2	904		700			1	962	selected: capillary	woman not selected	swahili	swahili	swahili	no	10		dodoma	rural		always
TZ8	4	63	3	4	949334	4	2022	1468	44674	12	2006	1284	15	15-19	month and year - information complete	completed	23	1405	17	64	2	all woman sample	4	dodoma-rural	dodoma-rural	dodoma	rural		1	904		700				962	selected: capillary	woman selected and interviewed	swahili	swahili	swahili	no	10		dodoma	rural		always
TZ8	4	71	2	4	949334	4	2022	1468	44674	6	1996	1158	25	25-29	month and year - information complete	completed	23	1405	17	64	2	all woman sample	4	dodoma-rural	dodoma-rural	dodoma	rural		3	1504		700			1	962	selected: capillary	woman selected and interviewed	swahili	swahili	swahili	no	10		dodoma	rural		always
TZ8	4	75	2	4	949334	4	2022	1468	44674	7	2002	1231	19	15-19	month and year - information complete	completed	23	1405	17	64	2	all woman sample	4	dodoma-rural	dodoma-rural	dodoma	rural		1	1504		700			1	962	not selected	woman not selected	swahili	swahili	swahili	no	10		dodoma	rural		always
TZ8	4	79	1	4	949334	4	2022	1468	44674	4	1982	988	40	40-44	month and year - information complete	completed	23	1405	17	64	2	all woman sample	4	dodoma-rural	dodoma-rural	dodoma	rural		1	1504		700			2	962	selected: capillary	woman selected and interviewed	swahili	swahili	swahili	no	10		dodoma	rural		always
TZ8	4	79	3	4	949334	4	2022	1468	44674	2	2006	1274	16	15-19	month and year - information complete	completed	23	1405	17	64	2	all woman sample	4	dodoma-rural	dodoma-rural	dodoma	rural		1	1504		700				962	selected: capillary	woman not selected	swahili	swahili	swahili	no	10		dodoma	rural		always
TZ8	4	87	1	4	949334	4	2022	1468	44674	5	1979	953	42	40-44	month and year - information complete	completed	23	1405	17	64	2	all woman sample	4	dodoma-rural	dodoma-rural	dodoma	rural		1	1201		700			husband not in household	962	selected: capillary	woman selected and interviewed	swahili	swahili	swahili	no	10		dodoma	rural		always
TZ8	4	87	2	4	949334	4	2022	1468	44674	3	2005	1263	17	15-19	month and year - information complete	completed	23	1405	17	64	2	all woman sample	4	dodoma-rural	dodoma-rural	dodoma	rural		1	1201		700				962	selected: capillary	woman not selected	swahili	swahili	swahili	no	10		dodoma	rural		always
TZ8	4	95	1	4	949334	4	2022	1468	44674	3	1973	879	49	45-49	month and year - information complete	completed	23	1405	17	64	2	all woman sample	4	dodoma-rural	dodoma-rural	dodoma	rural		2	700		700				962	selected: capillary	woman selected and interviewed	swahili	swahili	swahili	no	10		dodoma	rural		always
TZ8	4	99	1	4	949334	4	2022	1468	44674	2	1977	926	45	45-49	month and year - information complete	completed	23	1405	17	64	2	all woman sample	4	dodoma-rural	dodoma-rural	dodoma	rural		1	1201		700			husband not in household	962	not selected	woman not selected	swahili	swahili	swahili	no	10		dodoma	rural		always
TZ8	5	2	2	5	1449836	4	2022	1468	44672	12	1980	972	41	40-44	month and year - information complete	completed	21	1405	17	64	2	all woman sample	5	dodoma-rural	dodoma-rural	dodoma	rural		1	1602		700			1	991	selected: capillary	woman selected and interviewed	swahili	swahili	swahili	no	10		dodoma	rural		40	city
TZ8	5	7	2	5	1449836	4	2022	1468	44673	1	1994	1129	28	25-29	month and year - information complete	completed	22	1405	17	64	2	all woman sample	5	dodoma-rural	dodoma-rural	dodoma	rural		1	1504		700			1	991	selected: capillary	woman selected and interviewed	swahili	swahili	swahili	no	10		dodoma	rural		always
TZ8	5	12	2	5	1449836	4	2022	1468	44672	5	1987	1049	34	30-34	month and year - information complete	completed	21	1405	17	64	2	all woman sample	5	dodoma-rural	dodoma-rural	dodoma	rural		2	700		700			1	991	selected: capillary	woman selected and interviewed	swahili	swahili	swahili	no	10		dodoma	rural		always
TZ8	5	16	2	5	1449836	4	2022	1468	44672	4	1985	1024	37	35-39	month and year - information complete	completed	21	1405	17	64	2	all woman sample	5	dodoma-rural	dodoma-rural	dodoma	rural		2	1201		700			1	991	selected: capillary	woman selected and interviewed	swahili	swahili	swahili	no	10		dodoma	rural		always
TZ8	5	19	2	5	1449836	4	2022	1468	44673	4	1996	1156	26	25-29	month and year - information complete	completed	22	1405	17	64	2	all woman sample	5	dodoma-rural	dodoma-rural	dodoma	rural		1	700		700			1	991	not selected	woman not selected	swahili	swahili	swahili	no	10		dodoma	rural		always
TZ8	5	21	2	5	1449836	4	2022	1468	44672	2	1975	902	47	45-49	month and year - information complete	completed	21	1405	17	64	2	all woman sample	5	dodoma-rural	dodoma-rural	dodoma	rural		1	1504		700			1	991	selected: capillary	woman selected and interviewed	swahili	swahili	swahili	no	10		dodoma	rural		always
TZ8	5	26	3	5	1449836	4	2022	1468	44673	9	2003	1245	18	15-19	month and year - information complete	completed	22	1405	17	64	2	all woman sample	5	dodoma-rural	dodoma-rural	dodoma	rural		1	1602		700				991	selected: capillary	woman selected and interviewed	swahili	swahili	swahili	no	10		dodoma	rural		18	city
TZ8	5	28	2	5	1449836	4	2022	1468	44673	3	1980	963	42	40-44	year and age - month imputed	completed	22	1405	17	64	2	all woman sample	5	dodoma-rural	dodoma-rural	dodoma	rural		1	904		700			1	991	selected: micronutrient venous blood	woman not selected	swahili	swahili	swahili	no	10		dodoma	rural		always
TZ8	5	38	2	5	1449836	4	2022	1468	44672	6	1978	942	43	40-44	month and year - information complete	completed	21	1405	17	64	2	all woman sample	5	dodoma-rural	dodoma-rural	dodoma	rural		2	1504		700			1	991	selected: micronutrient venous blood	woman not selected	swahili	swahili	swahili	no	10		dodoma	rural		always
TZ8	5	38	3	5	1449836	4	2022	1468	44672	4	1999	1192	23	20-24	month and year - information complete	completed	21	1405	17	64	2	all woman sample	5	dodoma-rural	dodoma-rural	dodoma	rural		1	1504		700				991	selected: micronutrient venous blood	woman not selected	swahili	swahili	swahili	no	10		dodoma	rural		always
TZ8	5	40	1	5	1449836	4	2022	1468	44672	4	1999	1192	23	20-24	year and age - month imputed	completed	21	1405	17	64	2	all woman sample	5	dodoma-rural	dodoma-rural	dodoma	rural		1	904		700			husband not in household	991	selected: capillary	woman selected and interviewed	swahili	swahili	swahili	no	10		dodoma	rural		always
TZ8	5	42	1	5	1449836	4	2022	1468	44672	7	1991	1099	30	30-34	month and year - information complete	completed	21	1405	17	64	2	all woman sample	5	dodoma-rural	dodoma-rural	dodoma	rural		1	700		700				991	not selected	woman not selected	swahili	swahili	swahili	no	10		dodoma	rural		always
TZ8	5	45	2	5	1449836	4	2022	1468	44672	9	1987	1053	34	30-34	month and year - information complete	completed	21	1405	17	64	2	all woman sample	5	dodoma-rural	dodoma-rural	dodoma	rural		1	904		700			1	991	selected: capillary	woman selected and interviewed	swahili	swahili	swahili	no	10		dodoma	rural		always
TZ8	5	52	2	5	1449836	4	2022	1468	44672	12	1972	876	49	45-49	month and year - information complete	completed	21	1405	17	64	2	all woman sample	5	dodoma-rural	dodoma-rural	dodoma	rural		1	1201		700			1	991	selected: micronutrient venous blood	woman not selected	swahili	swahili	swahili	no	10		dodoma	rural		always
TZ8	5	54	2	5	1449836	4	2022	1468	44673	2	1980	962	42	40-44	year and age - month imputed	completed	22	1405	17	64	2	all woman sample	5	dodoma-rural	dodoma-rural	dodoma	rural		1	904		700			1	991	selected: capillary	woman not selected	swahili	swahili	swahili	no	10		dodoma	rural		always
TZ8	5	54	3	5	1449836	4	2022	1468	44673	5	2000	1205	21	20-24	month and year - information complete	completed	22	1405	17	64	2	all woman sample	5	dodoma-rural	dodoma-rural	dodoma	rural		1	904		700				991	selected: capillary	woman selected and interviewed	swahili	swahili	swahili	no	10		dodoma	rural		always
TZ8	5	61	2	5	1449836	4	2022	1468	44673	8	2002	1232	19	15-19	month and year - information complete	completed	22	1405	17	64	2	all woman sample	5	dodoma-rural	dodoma-rural	dodoma	rural		1	700		700			1	991	not selected	woman not selected	swahili	swahili	swahili	no	10		dodoma	rural		always
TZ8	6	17	2	6	1645314	4	2022	1468	44670	7	1990	1087	31	30-34	month and year - information complete	completed	19	1405	17	64	2	all woman sample	6	dodoma-rural	dodoma-rural	dodoma	rural		1	1504		700			1	929	selected: capillary	woman not selected	swahili	swahili	swahili	no	10		dodoma	rural		always
TZ8	6	17	3	6	1645314	4	2022	1468	44670	10	2006	1282	15	15-19	month and year - information complete	completed	19	1405	17	64	2	all woman sample	6	dodoma-rural	dodoma-rural	dodoma	rural		1	904		700				929	selected: capillary	woman selected and interviewed	swahili	swahili	swahili	no	10		dodoma	rural		always
TZ8	6	27	2	6	1645314	4	2022	1468	44671	5	2001	1217	20	20-24	month and year - information complete	completed	20	1405	17	64	2	all woman sample	6	dodoma-rural	dodoma-rural	dodoma	rural		2	1602		700			1	929	selected: capillary	woman selected and interviewed	swahili	swahili	swahili	no	10		dodoma	rural		20	city
TZ8	6	32	2	6	1645314	4	2022	1468	44671	1	1993	1117	29	25-29	month and year - information complete	completed	20	1405	17	64	2	all woman sample	6	dodoma-rural	dodoma-rural	dodoma	rural		1	1602		700			1	929	selected: micronutrient venous blood	woman not selected	swahili	swahili	swahili	no	10		dodoma	rural		29	city
TZ8	6	37	1	6	1645314	4	2022	1468	44671	2	1996	1154	26	25-29	month and year - information complete	completed	20	1405	17	64	2	all woman sample	6	dodoma-rural	dodoma-rural	dodoma	rural		1	1602		700			husband not in household	929	selected: capillary	woman selected and interviewed	swahili	swahili	swahili	no	10		dodoma	rural		26	city
TZ8	6	42	2	6	1645314	4	2022	1468	44671	12	1999	1200	22	20-24	month and year - information complete	completed	20	1405	17	64	2	all woman sample	6	dodoma-rural	dodoma-rural	dodoma	rural		1	1201		700			1	929	not selected	woman not selected	swahili	swahili	swahili	no	10		dodoma	rural		always
TZ8	6	52	2	6	1645314	4	2022	1468	44671	1	1990	1081	32	30-34	month and year - information complete	completed	20	1405	17	64	2	all woman sample	6	dodoma-rural	dodoma-rural	dodoma	rural		1	700		700			1	929	not selected	woman not selected	swahili	swahili	swahili	no	10		dodoma	rural		always
TZ8	6	71	2	6	1645314	4	2022	1468	44671	8	2005	1268	16	15-19	month and year - information complete	completed	20	1405	17	64	2	all woman sample	6	dodoma-rural	dodoma-rural	dodoma	rural		1	1504		700			1	929	not selected	woman not selected	swahili	swahili	swahili	no	10		dodoma	rural		always
TZ8	6	81	2	6	1645314	4	2022	1468	44671	2	1999	1190	23	20-24	month and year - information complete	completed	20	1405	17	64	2	all woman sample	6	dodoma-rural	dodoma-rural	dodoma	rural		2	904		700			1	929	selected: micronutrient venous blood	woman not selected	swahili	swahili	swahili	no	10		dodoma	rural		always
TZ8	6	91	2	6	1645314	4	2022	1468	44671	3	1994	1131	28	25-29	month and year - information complete	completed	20	1405	17	64	2	all woman sample	6	dodoma-rural	dodoma-rural	dodoma	rural		1	1602		700			1	929	not selected	woman not selected	swahili	swahili	swahili	no	10		dodoma	rural		28	city
TZ8	6	96	2	6	1645314	4	2022	1468	44671	6	1987	1050	34	30-34	month and year - information complete	completed	20	1405	17	64	2	all woman sample	6	dodoma-rural	dodoma-rural	dodoma	rural		2	904		700			1	929	selected: capillary	woman selected and interviewed	swahili	swahili	swahili	no	10		dodoma	rural		always
TZ8	6	101	3	6	1645314	4	2022	1468	44670	5	2003	1241	18	15-19	month and year - information complete	completed	19	1405	17	64	2	all woman sample	6	dodoma-rural	dodoma-rural	dodoma	rural		1	904		700				929	not selected	woman not selected	swahili	swahili	swahili	no	10		dodoma	rural		always
TZ8	6	106	2	6	1645314	4	2022	1468	44670	1	1978	937	44	40-44	month and year - information complete	completed	19	1405	17	64	2	all woman sample	6	dodoma-rural	dodoma-rural	dodoma	rural		1	1602		700			1	929	selected: capillary	woman not selected	swahili	swahili	swahili	no	10		dodoma	rural		44	city
TZ8	6	106	3	6	1645314	4	2022	1468	44671	1	1998	1177	24	20-24	month and year - information complete	completed	20	1405	17	64	2	all woman sample	6	dodoma-rural	dodoma-rural	dodoma	rural		2	1504		700				929	selected: capillary	woman selected and interviewed	swahili	swahili	swahili	no	10		dodoma	rural		always
TZ8	6	106	4	6	1645314	4	2022	1468	44671	7	2003	1243	18	15-19	month and year - information complete	completed	20	1405	17	64	2	all woman sample	6	dodoma-rural	dodoma-rural	dodoma	rural		1	700		700				929	selected: capillary	woman not selected	swahili	swahili	swahili	no	10		dodoma	rural		always
TZ8	6	111	2	6	1645314	4	2022	1468	44670	4	1998	1180	24	20-24	month and year - information complete	completed	19	1405	17	64	2	all woman sample	6	dodoma-rural	dodoma-rural	dodoma	rural		1	700		700			1	929	selected: micronutrient venous blood	woman not selected	swahili	swahili	swahili	no	10		dodoma	rural		always
TZ8	6	116	1	6	1645314	4	2022	1468	44670	2	2001	1214	21	20-24	month and year - information complete	completed	19	1405	17	64	2	all woman sample	6	dodoma-rural	dodoma-rural	dodoma	rural		2	1504		700			husband not in household	929	selected: capillary	woman selected and interviewed	swahili	swahili	swahili	no	10		dodoma	rural		always
TZ8	6	125	1	6	1645314	4	2022	1468	44672	2	1999	1190	23	20-24	month and year - information complete	completed	21	1405	17	64	2	all woman sample	6	dodoma-rural	dodoma-rural	dodoma	rural		3	1602		700			husband not in household	929	selected: capillary	woman selected and interviewed	swahili	swahili	swahili	no	10		dodoma	rural		always
TZ8	7	2	2	7	1048066	5	2022	1469	44688	6	2000	1206	21	20-24	month and year - information complete	completed	7	1405	16	65	2	all woman sample	7	dodoma-rural	dodoma-rural	dodoma	rural		1	1201		700			1	1192	not selected	woman not selected	swahili	swahili	swahili	no	10		dodoma	rural		12	town
TZ8	7	6	2	7	1048066	5	2022	1469	44689	4	1974	892	48	45-49	year and age - month imputed	completed	8	1405	16	65	2	all woman sample	7	dodoma-rural	dodoma-rural	dodoma	rural		1	904		700			1	1192	selected: capillary	woman selected and interviewed	swahili	swahili	swahili	no	10		dodoma	rural		always
TZ8	7	26	3	7	1048066	5	2022	1469	44688	2	1987	1046	35	35-39	month and year - information complete	completed	7	1405	16	65	2	all woman sample	7	dodoma-rural	dodoma-rural	dodoma	rural		1	904		700				1192	selected: micronutrient venous blood	woman not selected	swahili	swahili	swahili	no	10		dodoma	rural		always
TZ8	7	34	2	7	1048066	5	2022	1469	44688	6	1986	1038	35	35-39	month and year - information complete	completed	7	1405	16	65	2	all woman sample	7	dodoma-rural	dodoma-rural	dodoma	rural		3	700		700			1	1192	not selected	woman not selected	swahili	swahili	swahili	no	10		dodoma	rural		always
TZ8	7	38	2	7	1048066	5	2022	1469	44688	9	1986	1041	35	35-39	month and year - information complete	completed	7	1405	16	65	2	all woman sample	7	dodoma-rural	dodoma-rural	dodoma	rural		2	904		700			1	1192	selected: capillary	woman selected and interviewed	swahili	swahili	swahili	no	10		dodoma	rural		always
TZ8	7	42	2	7	1048066	5	2022	1469	44688	4	2007	1288	15	15-19	month and year - information complete	completed	7	1405	16	65	2	all woman sample	7	dodoma-rural	dodoma-rural	dodoma	rural		1	1602		700				1192	not selected	woman not selected	swahili	swahili	swahili	no	10		dodoma	rural		15	city
TZ8	7	46	2	7	1048066	5	2022	1469	44688	12	1979	960	42	40-44	month and year - information complete	completed	7	1405	16	65	2	all woman sample	7	dodoma-rural	dodoma-rural	dodoma	rural		1	904		700			1	1192	selected: capillary	woman selected and interviewed	swahili	swahili	swahili	no	10		dodoma	rural		always
TZ8	7	50	2	7	1048066	5	2022	1469	44688	10	1996	1162	25	25-29	month and year - information complete	completed	7	1405	16	65	2	all woman sample	7	dodoma-rural	dodoma-rural	dodoma	rural		1	1504		700			1	1192	selected: micronutrient venous blood	woman not selected	swahili	swahili	swahili	no	10		dodoma	rural		always
TZ8	7	54	1	7	1048066	5	2022	1469	44688	2	1985	1022	37	35-39	month and year - information complete	completed	7	1405	16	65	2	all woman sample	7	dodoma-rural	dodoma-rural	dodoma	rural		1	1602		700				1192	selected: capillary	woman selected and interviewed	swahili	swahili	swahili	no	10		dodoma	rural		37	city
TZ8	7	62	2	7	1048066	5	2022	1469	44688	12	1988	1068	33	30-34	month and year - information complete	completed	7	1405	16	65	2	all woman sample	7	dodoma-rural	dodoma-rural	dodoma	rural		2	1201		700			1	1192	selected: capillary	woman selected and interviewed	swahili	swahili	swahili	no	10		dodoma	rural		always
TZ8	7	66	2	7	1048066	5	2022	1469	44688	2	2000	1202	22	20-24	month and year - information complete	completed	7	1405	16	65	2	all woman sample	7	dodoma-rural	dodoma-rural	dodoma	rural		1	1602		700			1	1192	selected: micronutrient venous blood	woman not selected	swahili	swahili	swahili	no	10		dodoma	rural		4	countryside
TZ8	7	70	1	7	1048066	5	2022	1469	44688	12	1986	1044	35	35-39	month and year - information complete	completed	7	1405	16	65	2	all woman sample	7	dodoma-rural	dodoma-rural	dodoma	rural		1	1504		700				1192	selected: capillary	woman selected and interviewed	swahili	swahili	swahili	no	10		dodoma	rural		always
TZ8	7	74	2	7	1048066	5	2022	1469	44688	5	1999	1193	23	20-24	month and year - information complete	completed	7	1405	16	65	2	all woman sample	7	dodoma-rural	dodoma-rural	dodoma	rural		2	700		700			1	1192	not selected	woman not selected	swahili	swahili	swahili	no	10		dodoma	rural		always
TZ8	7	78	1	7	1048066	5	2022	1469	44688	3	1980	963	42	40-44	year and age - month imputed	completed	7	1405	16	65	2	all woman sample	7	dodoma-rural	dodoma-rural	dodoma	rural		2	904		700				1192	selected: capillary	woman not selected	swahili	swahili	swahili	no	10		dodoma	rural		always
TZ8	7	78	2	7	1048066	5	2022	1469	44688	8	1999	1196	22	20-24	month and year - information complete	completed	7	1405	16	65	2	all woman sample	7	dodoma-rural	dodoma-rural	dodoma	rural		1	904		700			husband not in household	1192	selected: capillary	woman selected and interviewed	swahili	swahili	swahili	no	10		dodoma	rural		always
TZ8	7	82	1	7	1048066	5	2022	1469	44688	1	1984	1009	38	35-39	year and age - month imputed	completed	7	1405	16	65	2	all woman sample	7	dodoma-rural	dodoma-rural	dodoma	rural		1	904		700				1192	not selected	woman not selected	swahili	swahili	swahili	no	10		dodoma	rural		always
TZ8	7	82	3	7	1048066	5	2022	1469	44688	4	2003	1240	19	15-19	month and year - information complete	completed	7	1405	16	65	2	all woman sample	7	dodoma-rural	dodoma-rural	dodoma	rural		1	904		700				1192	not selected	woman not selected	swahili	swahili	swahili	no	10		dodoma	rural		always
TZ8	7	86	2	7	1048066	5	2022	1469	44689	3	1992	1107	30	30-34	month and year - information complete	completed	8	1405	16	65	2	all woman sample	7	dodoma-rural	dodoma-rural	dodoma	rural		1	904		700			1	1192	selected: capillary	woman selected and interviewed	swahili	swahili	swahili	no	10		dodoma	rural		always
TZ8	7	90	2	7	1048066	5	2022	1469	44688	10	1996	1162	25	25-29	month and year - information complete	completed	7	1405	16	65	2	all woman sample	7	dodoma-rural	dodoma-rural	dodoma	rural		2	1504		700			1	1192	selected: micronutrient venous blood	woman not selected	swahili	swahili	swahili	no	10		dodoma	rural		always
TZ8	7	94	2	7	1048066	5	2022	1469	44688	5	1999	1193	23	20-24	month and year - information complete	completed	7	1405	16	65	2	all woman sample	7	dodoma-rural	dodoma-rural	dodoma	rural		1	1504		700			1	1192	selected: capillary	woman selected and interviewed	swahili	swahili	swahili	no	10		dodoma	rural		always
TZ8	7	98	2	7	1048066	5	2022	1469	44689	2	1980	962	42	40-44	month and year - information complete	completed	8	1405	16	65	2	all woman sample	7	dodoma-rural	dodoma-rural	dodoma	rural		1	1602		700			1	1192	not selected	woman not selected	swahili	swahili	swahili	no	10		dodoma	rural		42	city
TZ8	7	98	3	7	1048066	5	2022	1469	44689	4	2002	1228	20	20-24	month and year - information complete	completed	8	1405	16	65	2	all woman sample	7	dodoma-rural	dodoma-rural	dodoma	rural		1	1602		700				1192	not selected	woman not selected	swahili	swahili	swahili	no	10		dodoma	rural		20	city
TZ8	8	1	3	8	1962734	4	2022	1468	44679	1	1999	1189	23	20-24	month and year - information complete	completed	28	1405	17	64	2	all woman sample	8	dodoma-rural	dodoma-rural	dodoma	urban		1	1602		700				1177	selected: capillary	woman selected and interviewed	swahili	swahili	swahili	no	10		dodoma	urban		23	city
TZ8	8	1	4	8	1962734	4	2022	1468	44679	3	2003	1239	19	15-19	month and year - information complete	completed	28	1405	17	64	2	all woman sample	8	dodoma-rural	dodoma-rural	dodoma	urban		1	1602		700				1177	selected: capillary	woman not selected	swahili	swahili	swahili	no	10		dodoma	urban		19	city
TZ8	8	21	3	8	1962734	4	2022	1468	44679	7	1988	1063	33	30-34	month and year - information complete	completed	28	1405	17	64	2	all woman sample	8	dodoma-rural	dodoma-rural	dodoma	urban		3	1504		700				1177	not selected	woman not selected	swahili	swahili	swahili	no	10		dodoma	urban		always
TZ8	8	21	4	8	1962734	4	2022	1468	44679	11	2004	1259	17	15-19	month and year - information complete	completed	28	1405	17	64	2	all woman sample	8	dodoma-rural	dodoma-rural	dodoma	urban		1	1504		700				1177	not selected	woman not selected	swahili	swahili	swahili	no	10		dodoma	urban		always
TZ8	8	34	2	8	1962734	4	2022	1468	44680	7	1997	1171	24	20-24	month and year - information complete	completed	29	1405	17	64	2	all woman sample	8	dodoma-rural	dodoma-rural	dodoma	urban		1	904		700			1	1177	selected: micronutrient venous blood	woman not selected	swahili	swahili	swahili	no	10		dodoma	urban		always
TZ8	8	40	1	8	1962734	4	2022	1468	44679	11	1994	1139	27	25-29	month and year - information complete	completed	28	1405	17	64	2	all woman sample	8	dodoma-rural	dodoma-rural	dodoma	urban		2	904		700				1177	selected: capillary	woman selected and interviewed	swahili	swahili	swahili	no	10		dodoma	urban		10	countryside
TZ8	8	53	1	8	1962734	4	2022	1468	44680	2	1995	1142	27	25-29	month and year - information complete	completed	29	1405	17	64	2	all woman sample	8	dodoma-rural	dodoma-rural	dodoma	urban		2	1602		700			husband not in household	1177	selected: capillary	woman selected and interviewed	swahili	swahili	swahili	no	10		dodoma	urban		1	countryside
TZ8	8	78	2	8	1962734	4	2022	1468	44680	12	1982	996	39	35-39	month and year - information complete	completed	29	1405	17	64	2	all woman sample	8	dodoma-rural	dodoma-rural	dodoma	urban		1	904		700			1	1177	selected: capillary	woman selected and interviewed	swahili	swahili	swahili	no	10		dodoma	urban		always
TZ8	8	78	3	8	1962734	5	2022	1469	44682	12	2006	1284	15	15-19	month and year - information complete	completed	1	1405	16	65	2	all woman sample	8	dodoma-rural	dodoma-rural	dodoma	urban		3	904		700				1177	selected: capillary	woman not selected	swahili	swahili	swahili	no	10		dodoma	urban		always
TZ8	8	85	2	8	1962734	4	2022	1468	44679	9	1989	1077	32	30-34	month and year - information complete	completed	28	1405	17	64	2	all woman sample	8	dodoma-rural	dodoma-rural	dodoma	urban		1	700		700			1	1177	not selected	woman not selected	swahili	swahili	swahili	no	10		dodoma	urban		14	town
TZ8	8	91	2	8	1962734	4	2022	1468	44679	8	1991	1100	30	30-34	month and year - information complete	completed	28	1405	17	64	2	all woman sample	8	dodoma-rural	dodoma-rural	dodoma	urban		1	904		700			1	1177	selected: capillary	woman selected and interviewed	swahili	swahili	swahili	no	10		dodoma	urban		11	countryside
TZ8	8	98	1	8	1962734	4	2022	1468	44680	7	1977	931	44	40-44	month and year - information complete	completed	29	1405	17	64	2	all woman sample	8	dodoma-rural	dodoma-rural	dodoma	urban		3	1504		700				1177	selected: micronutrient venous blood	woman not selected	swahili	swahili	swahili	no	10		dodoma	urban		always
TZ8	8	98	2	8	1962734	4	2022	1468	44680	11	2002	1235	19	15-19	month and year - information complete	completed	29	1405	17	64	2	all woman sample	8	dodoma-rural	dodoma-rural	dodoma	urban		2	1504		700				1177	selected: micronutrient venous blood	woman not selected	swahili	swahili	swahili	no	10		dodoma	urban		always
TZ8	8	111	1	8	1962734	4	2022	1468	44680	3	2002	1227	20	20-24	month and year - information complete	completed	29	1405	17	64	2	all woman sample	8	dodoma-rural	dodoma-rural	dodoma	urban		1	904		700			husband not in household	1177	not selected	woman not selected	swahili	swahili	swahili	no	10		dodoma	urban		always
TZ8	8	117	2	8	1962734	4	2022	1468	44679	12	1983	1008	38	35-39	month and year - information complete	completed	28	1405	17	64	2	all woman sample	8	dodoma-rural	dodoma-rural	dodoma	urban		1	1201		700			1	1177	selected: capillary	woman not selected	swahili	swahili	swahili	no	10		dodoma	urban		always
TZ8	8	117	3	8	1962734	4	2022	1468	44679	1	2006	1273	16	15-19	month and year - information complete	completed	28	1405	17	64	2	all woman sample	8	dodoma-rural	dodoma-rural	dodoma	urban		2	1201		700			husband not in household	1177	selected: capillary	woman selected and interviewed	swahili	swahili	swahili	no	10		dodoma	urban		always
TZ8	8	143	2	8	1962734	4	2022	1468	44680	9	1994	1137	27	25-29	month and year - information complete	completed	29	1405	17	64	2	all woman sample	8	dodoma-rural	dodoma-rural	dodoma	urban		1	1201		700			1	1177	selected: capillary	woman selected and interviewed	swahili	swahili	swahili	no	10		dodoma	urban		always
TZ8	8	156	2	8	1962734	4	2022	1468	44680	4	1975	904	47	45-49	month and year - information complete	completed	29	1405	17	64	2	all woman sample	8	dodoma-rural	dodoma-rural	dodoma	urban		3	904		700			1	1177	selected: capillary	woman selected and interviewed	swahili	swahili	swahili	no	10		dodoma	urban		always
TZ8	8	156	3	8	1962734	4	2022	1468	44680	12	1999	1200	22	20-24	month and year - information complete	completed	29	1405	17	64	2	all woman sample	8	dodoma-rural	dodoma-rural	dodoma	urban		1	904		700				1177	selected: capillary	woman not selected	swahili	swahili	swahili	no	10		dodoma	urban		always
TZ8	8	156	4	8	1962734	4	2022	1468	44680	6	2006	1278	15	15-19	month and year - information complete	completed	29	1405	17	64	2	all woman sample	8	dodoma-rural	dodoma-rural	dodoma	urban		1	904		700				1177	selected: capillary	woman not selected	swahili	swahili	swahili	no	10		dodoma	urban		always
TZ8	8	162	1	8	1962734	4	2022	1468	44679	12	1984	1020	37	35-39	month and year - information complete	completed	28	1405	17	64	2	all woman sample	8	dodoma-rural	dodoma-rural	dodoma	urban		1	1504		700				1177	not selected	woman not selected	swahili	swahili	swahili	no	10		dodoma	urban		19	countryside
TZ8	9	1	2	9	1679591	4	2022	1468	44681	1	1981	973	41	40-44	month and year - information complete	completed	30	1405	17	64	2	all woman sample	9	dodoma-rural	dodoma-rural	dodoma	rural		2	1602		700			1	982	selected: capillary	woman not selected	swahili	swahili	swahili	no	10		dodoma	rural		41	city
TZ8	9	1	3	9	1679591	4	2022	1468	44681	3	2007	1287	15	15-19	month and year - information complete	completed	30	1405	17	64	2	all woman sample	9	dodoma-rural	dodoma-rural	dodoma	rural		1	1602		700				982	selected: capillary	woman selected and interviewed	swahili	swahili	swahili	no	10		dodoma	rural		15	city
TZ8	9	4	2	9	1679591	4	2022	1468	44681	12	1998	1188	23	20-24	month and year - information complete	completed	30	1405	17	64	2	all woman sample	9	dodoma-rural	dodoma-rural	dodoma	rural		1	700		700			1	982	selected: micronutrient venous blood	woman not selected	swahili	swahili	swahili	no	10		dodoma	rural		always
TZ8	9	8	1	9	1679591	5	2022	1469	44682	7	2003	1243	18	15-19	month and year - information complete	completed	1	1405	16	65	2	all woman sample	9	dodoma-rural	dodoma-rural	dodoma	rural		1	1504		700				982	selected: capillary	woman selected and interviewed	swahili	swahili	swahili	no	10		dodoma	rural		always
TZ8	9	17	1	9	1679591	4	2022	1468	44681	2	1990	1082	32	30-34	month and year - information complete	completed	30	1405	17	64	2	all woman sample	9	dodoma-rural	dodoma-rural	dodoma	rural		1	904		700			2	982	selected: micronutrient venous blood	woman not selected	swahili	swahili	swahili	no	10		dodoma	rural		always
TZ8	9	17	4	9	1679591	4	2022	1468	44681	3	1996	1155	26	25-29	month and year - information complete	completed	30	1405	17	64	2	all woman sample	9	dodoma-rural	dodoma-rural	dodoma	rural		1	904		700				982	selected: micronutrient venous blood	woman not selected	swahili	swahili	swahili	no	10		dodoma	rural		always
TZ8	9	20	2	9	1679591	5	2022	1469	44682	4	1999	1192	23	20-24	month and year - information complete	completed	1	1405	16	65	2	all woman sample	9	dodoma-rural	dodoma-rural	dodoma	rural		1	1504		700			1	982	selected: capillary	woman selected and interviewed	swahili	swahili	swahili	no	10		dodoma	rural		always
TZ8	9	23	3	9	1679591	4	2022	1468	44681	12	2006	1284	15	15-19	month and year - information complete	completed	30	1405	17	64	2	all woman sample	9	dodoma-rural	dodoma-rural	dodoma	rural		2	1201		700				982	not selected	woman not selected	swahili	swahili	swahili	no	10		dodoma	rural		always
TZ8	9	29	2	9	1679591	5	2022	1469	44682	4	2004	1252	18	15-19	month and year - information complete	completed	1	1405	16	65	2	all woman sample	9	dodoma-rural	dodoma-rural	dodoma	rural		1	1602		700				982	not selected	woman not selected	swahili	swahili	swahili	no	10		dodoma	rural		18	city
TZ8	9	29	6	9	1679591	5	2022	1469	44682	5	1995	1145	27	25-29	month and year - information complete	completed	1	1405	16	65	2	all woman sample	9	dodoma-rural	dodoma-rural	dodoma	rural		1	1504		700				982	not selected	woman not selected	swahili	swahili	swahili	no	10		dodoma	rural		always
TZ8	9	32	2	9	1679591	4	2022	1468	44681	3	1989	1071	33	30-34	month and year - information complete	completed	30	1405	17	64	2	all woman sample	9	dodoma-rural	dodoma-rural	dodoma	rural		1	1602		700			1	982	selected: capillary	woman selected and interviewed	swahili	swahili	swahili	no	10		dodoma	rural		33	city
TZ8	9	35	3	9	1679591	4	2022	1468	44681	5	2001	1217	20	20-24	month and year - information complete	completed	30	1405	17	64	2	all woman sample	9	dodoma-rural	dodoma-rural	dodoma	rural		1	1504		700			husband not in household	982	selected: micronutrient venous blood	woman not selected	swahili	swahili	swahili	no	10		dodoma	rural		always
TZ8	9	38	1	9	1679591	5	2022	1469	44682	8	1990	1088	31	30-34	month and year - information complete	completed	1	1405	16	65	2	all woman sample	9	dodoma-rural	dodoma-rural	dodoma	rural		2	904		700				982	selected: capillary	woman selected and interviewed	swahili	swahili	swahili	no	10		dodoma	rural		always
TZ8	9	44	1	9	1679591	5	2022	1469	44682	4	1975	904	47	45-49	month and year - information complete	completed	1	1405	16	65	2	all woman sample	9	dodoma-rural	dodoma-rural	dodoma	rural		1	1602		700				982	selected: capillary	woman selected and interviewed	swahili	swahili	swahili	no	10		dodoma	rural		47	city
TZ8	9	48	3	9	1679591	4	2022	1468	44681	4	1998	1180	24	20-24	month and year - information complete	completed	30	1405	17	64	2	all woman sample	9	dodoma-rural	dodoma-rural	dodoma	rural		1	1504		700				982	selected: micronutrient venous blood	woman not selected	swahili	swahili	swahili	no	10		dodoma	rural		always
TZ8	9	48	4	9	1679591	4	2022	1468	44681	1	2007	1285	15	15-19	month and year - information complete	completed	30	1405	17	64	2	all woman sample	9	dodoma-rural	dodoma-rural	dodoma	rural		3	1504		700				982	selected: micronutrient venous blood	woman not selected	swahili	swahili	swahili	no	10		dodoma	rural		always
TZ8	9	51	1	9	1679591	5	2022	1469	44682	6	1997	1170	24	20-24	month and year - information complete	completed	1	1405	16	65	2	all woman sample	9	dodoma-rural	dodoma-rural	dodoma	rural		2	700		700				982	selected: capillary	woman selected and interviewed	swahili	swahili	swahili	no	10		dodoma	rural		always
TZ8	9	54	2	9	1679591	4	2022	1468	44681	7	1993	1123	28	25-29	month and year - information complete	completed	30	1405	17	64	2	all woman sample	9	dodoma-rural	dodoma-rural	dodoma	rural		1	1504		700				982	not selected	woman not selected	swahili	swahili	swahili	no	10		dodoma	rural		always
TZ8	9	57	2	9	1679591	4	2022	1468	44681	11	1987	1055	34	30-34	month and year - information complete	completed	30	1405	17	64	2	all woman sample	9	dodoma-rural	dodoma-rural	dodoma	rural		1	1201		700			1	982	selected: capillary	woman selected and interviewed	swahili	swahili	swahili	no	10		dodoma	rural		always
TZ8	9	63	1	9	1679591	4	2022	1468	44681	5	1980	965	41	40-44	month and year - information complete	completed	30	1405	17	64	2	all woman sample	9	dodoma-rural	dodoma-rural	dodoma	rural		1	904		700				982	selected: capillary	woman selected and interviewed	swahili	swahili	swahili	no	10		dodoma	rural		always
TZ8	9	72	2	9	1679591	4	2022	1468	44681	1	1977	925	45	45-49	month and year - information complete	completed	30	1405	17	64	2	all woman sample	9	dodoma-rural	dodoma-rural	dodoma	rural		1	700		700			1	982	not selected	woman not selected	swahili	swahili	swahili	no	10		dodoma	rural		always
TZ8	9	75	2	9	1679591	5	2022	1469	44682	1	1980	961	42	40-44	month and year - information complete	completed	1	1405	16	65	2	all woman sample	9	dodoma-rural	dodoma-rural	dodoma	rural		1	904		700			1	982	selected: capillary	woman selected and interviewed	swahili	swahili	swahili	yes	10		dodoma	rural		always
TZ8	9	78	2	9	1679591	4	2022	1468	44681	4	2000	1204	22	20-24	month and year - information complete	completed	30	1405	17	64	2	all woman sample	9	dodoma-rural	dodoma-rural	dodoma	rural		1	904		700			1	982	not selected	woman not selected	swahili	swahili	swahili	no	10		dodoma	rural		always
TZ8	10	8	2	10	1926590	3	2022	1467	44649	7	1972	871	49	45-49	month and year - information complete	completed	29	1405	18	63	2	all woman sample	10	dodoma-rural	dodoma-rural	dodoma	rural		1	1504		700			1	1166	not selected	woman not selected	swahili	swahili	swahili	no	10		dodoma	rural		always
TZ8	10	17	2	10	1926590	3	2022	1467	44648	5	1996	1157	25	25-29	month and year - information complete	completed	28	1405	18	63	2	all woman sample	10	dodoma-rural	dodoma-rural	dodoma	rural		1	1504		700			1	1166	selected: capillary	woman selected and interviewed	swahili	swahili	swahili	no	10		dodoma	rural		7	city
TZ8	10	35	1	10	1926590	3	2022	1467	44648	6	1972	870	49	45-49	month and year - information complete	completed	28	1405	18	63	2	all woman sample	10	dodoma-rural	dodoma-rural	dodoma	rural		1	904		700				1166	selected: capillary	woman not selected	swahili	swahili	swahili	no	10		dodoma	rural		always
TZ8	10	35	2	10	1926590	3	2022	1467	44649	3	2004	1251	18	15-19	month and year - information complete	completed	29	1405	18	63	2	all woman sample	10	dodoma-rural	dodoma-rural	dodoma	rural		1	904		700				1166	selected: capillary	woman selected and interviewed	swahili	swahili	swahili	no	10		dodoma	rural		always
TZ8	10	35	4	10	1926590	3	2022	1467	44649	2	2006	1274	16	15-19	month and year - information complete	completed	29	1405	18	63	2	all woman sample	10	dodoma-rural	dodoma-rural	dodoma	rural		1	700		700				1166	selected: capillary	woman not selected	swahili	swahili	swahili	no	10		dodoma	rural		always
TZ8	10	62	2	10	1926590	3	2022	1467	44648	11	1986	1043	35	35-39	month and year - information complete	completed	28	1405	18	63	2	all woman sample	10	dodoma-rural	dodoma-rural	dodoma	rural		1	1504		700			1	1166	selected: micronutrient venous blood	woman not selected	swahili	swahili	swahili	no	10		dodoma	rural		5	city
TZ8	10	116	2	10	1926590	3	2022	1467	44648	2	1982	986	40	40-44	month and year - information complete	completed	28	1405	18	63	2	all woman sample	10	dodoma-rural	dodoma-rural	dodoma	rural		5	1602		700				1166	selected: micronutrient venous blood	woman not selected	swahili	swahili	swahili	no	10		dodoma	rural		40	city
TZ8	10	116	3	10	1926590	3	2022	1467	44648	4	2001	1216	20	20-24	month and year - information complete	completed	28	1405	18	63	2	all woman sample	10	dodoma-rural	dodoma-rural	dodoma	rural		1	1602		700				1166	selected: micronutrient venous blood	woman not selected	swahili	swahili	swahili	no	10		dodoma	rural		20	city
TZ8	10	125	1	10	1926590	3	2022	1467	44648	8	1976	920	45	45-49	month and year - information complete	completed	28	1405	18	63	2	all woman sample	10	dodoma-rural	dodoma-rural	dodoma	rural		2	700		700				1166	selected: capillary	woman selected and interviewed	swahili	swahili	swahili	no	10		dodoma	rural		always
TZ8	10	134	2	10	1926590	3	2022	1467	44649	6	1996	1158	25	25-29	month and year - information complete	completed	29	1405	18	63	2	all woman sample	10	dodoma-rural	dodoma-rural	dodoma	rural		1	1201		700			1	1166	not selected	woman not selected	swahili	swahili	swahili	no	10		dodoma	rural		always
TZ8	10	143	2	10	1926590	3	2022	1467	44649	5	1996	1157	25	25-29	month and year - information complete	completed	29	1405	18	63	2	all woman sample	10	dodoma-rural	dodoma-rural	dodoma	rural		1	904		700			1	1166	selected: capillary	woman not selected	swahili	swahili	swahili	yes	10		dodoma	rural		4	countryside
TZ8	10	143	3	10	1926590	3	2022	1467	44649	3	2007	1287	15	15-19	month and year - information complete	completed	29	1405	18	63	2	all woman sample	10	dodoma-rural	dodoma-rural	dodoma	rural		1	904		700				1166	selected: capillary	woman selected and interviewed	swahili	swahili	swahili	no	10		dodoma	rural		always
TZ8	10	152	2	10	1926590	3	2022	1467	44648	8	1977	932	44	40-44	month and year - information complete	completed	28	1405	18	63	2	all woman sample	10	dodoma-rural	dodoma-rural	dodoma	rural		4	700		700			1	1166	selected: micronutrient venous blood	woman not selected	swahili	swahili	swahili	no	10		dodoma	rural		always
TZ8	10	152	3	10	1926590	3	2022	1467	44648	10	2003	1246	18	15-19	month and year - information complete	completed	28	1405	18	63	2	all woman sample	10	dodoma-rural	dodoma-rural	dodoma	rural		1	700		700				1166	selected: micronutrient venous blood	woman not selected	swahili	swahili	swahili	no	10		dodoma	rural		always
TZ8	10	161	2	10	1926590	3	2022	1467	44648	7	1985	1027	36	35-39	month and year - information complete	completed	28	1405	18	63	2	all woman sample	10	dodoma-rural	dodoma-rural	dodoma	rural		1	1504		700			1	1166	selected: capillary	woman selected and interviewed	swahili	swahili	swahili	no	10		dodoma	rural		always
TZ8	10	161	3	10	1926590	3	2022	1467	44648	9	2002	1233	19	15-19	month and year - information complete	completed	28	1405	18	63	2	all woman sample	10	dodoma-rural	dodoma-rural	dodoma	rural		1	1504		700				1166	selected: capillary	woman not selected	swahili	swahili	swahili	no	10		dodoma	rural		always
TZ8	10	161	4	10	1926590	3	2022	1467	44648	1	2005	1261	17	15-19	month and year - information complete	completed	28	1405	18	63	2	all woman sample	10	dodoma-rural	dodoma-rural	dodoma	rural		1	1504		700				1166	selected: capillary	woman not selected	swahili	swahili	swahili	no	10		dodoma	rural		always
TZ8	10	179	1	10	1926590	3	2022	1467	44649	3	1989	1071	33	30-34	month and year - information complete	completed	29	1405	18	63	2	all woman sample	10	dodoma-rural	dodoma-rural	dodoma	rural		1	1602		700				1166	selected: capillary	woman selected and interviewed	swahili	swahili	swahili	no	10		dodoma	rural		33	city
TZ8	10	188	2	10	1926590	3	2022	1467	44649	4	2002	1228	19	15-19	month and year - information complete	completed	29	1405	18	63	2	all woman sample	10	dodoma-rural	dodoma-rural	dodoma	rural		1	700		700			1	1166	not selected	woman not selected	swahili	swahili	swahili	no	10		dodoma	rural		always
TZ8	10	197	2	10	1926590	3	2022	1467	44649	1	2002	1225	20	20-24	month and year - information complete	completed	29	1405	18	63	2	all woman sample	10	dodoma-rural	dodoma-rural	dodoma	rural		1	1504		700			1	1166	selected: capillary	woman selected and interviewed	swahili	swahili	swahili	no	10		dodoma	rural		always
TZ8	10	206	2	10	1926590	3	2022	1467	44648	1	2000	1201	22	20-24	year and age - month imputed	completed	28	1405	18	63	2	all woman sample	10	dodoma-rural	dodoma-rural	dodoma	rural		2	904		700			1	1166	selected: micronutrient venous blood	woman not selected	swahili	swahili	swahili	no	10		dodoma	rural		always
TZ8	10	224	2	10	1926590	3	2022	1467	44649	7	2004	1255	17	15-19	month and year - information complete	completed	29	1405	18	63	2	all woman sample	10	dodoma-rural	dodoma-rural	dodoma	rural		1	1504		700			1	1166	not selected	woman not selected	swahili	swahili	swahili	no	10		dodoma	rural		always
TZ8	11	4	2	11	1691588	3	2022	1467	44641	9	1998	1185	23	20-24	month and year - information complete	completed	21	1405	18	63	2	all woman sample	11	dodoma-rural	dodoma-rural	dodoma	rural		2	1201		700			1	891	not selected	woman not selected	swahili	swahili	swahili	no	10		dodoma	rural		always
TZ8	11	10	5	11	1691588	3	2022	1467	44639	3	2003	1239	19	15-19	month and year - information complete	completed	19	1405	18	63	2	all woman sample	11	dodoma-rural	dodoma-rural	dodoma	rural		1	1602		700			3	891	selected: capillary	woman selected and interviewed	swahili	swahili	swahili	no	10		dodoma	rural		19	city
TZ8	11	21	1	11	1691588	3	2022	1467	44640	3	1978	939	44	40-44	year and age - month imputed	completed	20	1405	18	63	2	all woman sample	11	dodoma-rural	dodoma-rural	dodoma	rural		1	904		700				891	selected: capillary	woman selected and interviewed	swahili	swahili	swahili	no	10		dodoma	rural		always
TZ8	11	21	2	11	1691588	3	2022	1467	44640	7	2002	1231	19	15-19	month and year - information complete	completed	20	1405	18	63	2	all woman sample	11	dodoma-rural	dodoma-rural	dodoma	rural		1	904		700				891	selected: capillary	woman not selected	swahili	swahili	swahili	no	10		dodoma	rural		always
TZ8	11	26	3	11	1691588	3	2022	1467	44640	8	1995	1148	26	25-29	month and year - information complete	completed	20	1405	18	63	2	all woman sample	11	dodoma-rural	dodoma-rural	dodoma	rural		1	1602		700				891	not selected	woman not selected	swahili	swahili	swahili	no	10		dodoma	rural		26	city
TZ8	11	32	2	11	1691588	3	2022	1467	44640	4	2001	1216	20	20-24	month and year - information complete	completed	20	1405	18	63	2	all woman sample	11	dodoma-rural	dodoma-rural	dodoma	rural		1	1602		700				891	selected: capillary	woman selected and interviewed	swahili	swahili	swahili	no	10		dodoma	rural		20	city
TZ8	11	48	2	11	1691588	3	2022	1467	44640	2	1981	974	41	40-44	month and year - information complete	completed	20	1405	18	63	2	all woman sample	11	dodoma-rural	dodoma-rural	dodoma	rural		1	1602		700			1	891	not selected	woman not selected	swahili	swahili	swahili	no	10		dodoma	rural		1	countryside
TZ8	11	53	2	11	1691588	3	2022	1467	44639	3	1999	1191	23	20-24	month and year - information complete	completed	19	1405	18	63	2	all woman sample	11	dodoma-rural	dodoma-rural	dodoma	rural		1	1602		700			1	891	selected: capillary	woman selected and interviewed	swahili	swahili	swahili	no	10		dodoma	rural		22	city
TZ8	11	69	2	11	1691588	3	2022	1467	44639	5	1972	869	49	45-49	month and year - information complete	completed	19	1405	18	63	2	all woman sample	11	dodoma-rural	dodoma-rural	dodoma	rural		1	904		700			1	891	selected: micronutrient venous blood	woman not selected	swahili	swahili	swahili	no	10		dodoma	rural		always
TZ8	11	69	4	11	1691588	3	2022	1467	44639	9	1994	1137	27	25-29	month and year - information complete	completed	19	1405	18	63	2	all woman sample	11	dodoma-rural	dodoma-rural	dodoma	rural		1	904		700				891	selected: micronutrient venous blood	woman not selected	swahili	swahili	swahili	no	10		dodoma	rural		always
TZ8	11	75	2	11	1691588	3	2022	1467	44640	3	1999	1191	23	20-24	month and year - information complete	completed	20	1405	18	63	2	all woman sample	11	dodoma-rural	dodoma-rural	dodoma	rural		1	1504		700			1	891	selected: capillary	woman selected and interviewed	swahili	swahili	swahili	no	10		dodoma	rural		always
TZ8	11	80	2	11	1691588	3	2022	1467	44639	6	1998	1182	23	20-24	month and year - information complete	completed	19	1405	18	63	2	all woman sample	11	dodoma-rural	dodoma-rural	dodoma	rural		1	1504		700			1	891	not selected	woman not selected	swahili	swahili	swahili	no	10		dodoma	rural		always
TZ8	11	86	1	11	1691588	3	2022	1467	44640	11	1973	887	48	45-49	month and year - information complete	completed	20	1405	18	63	2	all woman sample	11	dodoma-rural	dodoma-rural	dodoma	rural		1	1504		700				891	selected: capillary	woman selected and interviewed	swahili	swahili	swahili	no	10		dodoma	rural		always
TZ8	11	97	2	11	1691588	3	2022	1467	44640	3	1988	1059	34	30-34	month and year - information complete	completed	20	1405	18	63	2	all woman sample	11	dodoma-rural	dodoma-rural	dodoma	rural		1	1504		700			1	891	selected: capillary	woman selected and interviewed	swahili	swahili	swahili	no	10		dodoma	rural		5	city
TZ8	11	97	3	11	1691588	3	2022	1467	44640	2	2007	1286	15	15-19	month and year - information complete	completed	20	1405	18	63	2	all woman sample	11	dodoma-rural	dodoma-rural	dodoma	rural		2	1504		700				891	selected: capillary	woman not selected	swahili	swahili	swahili	no	10		dodoma	rural		0	city
TZ8	11	107	2	11	1691588	3	2022	1467	44640	10	1975	910	46	45-49	year and age - month imputed	completed	20	1405	18	63	2	all woman sample	11	dodoma-rural	dodoma-rural	dodoma	rural		2	904		700			1	891	selected: capillary	woman not selected	swahili	swahili	swahili	no	10		dodoma	rural		always
TZ8	11	107	3	11	1691588	3	2022	1467	44640	12	1998	1188	23	20-24	month and year - information complete	completed	20	1405	18	63	2	all woman sample	11	dodoma-rural	dodoma-rural	dodoma	rural		1	904		700			husband not in household	891	selected: capillary	woman selected and interviewed	swahili	swahili	swahili	no	10		dodoma	rural		always
TZ8	11	107	4	11	1691588	3	2022	1467	44640	4	2002	1228	19	15-19	month and year - information complete	completed	20	1405	18	63	2	all woman sample	11	dodoma-rural	dodoma-rural	dodoma	rural		1	904		700				891	selected: capillary	woman not selected	swahili	swahili	swahili	no	10		dodoma	rural		always
TZ8	11	113	2	11	1691588	3	2022	1467	44639	3	1990	1083	32	30-34	month and year - information complete	completed	19	1405	18	63	2	all woman sample	11	dodoma-rural	dodoma-rural	dodoma	rural		2	1504		700			1	891	not selected	woman not selected	swahili	swahili	swahili	no	10		dodoma	rural		always
TZ8	11	124	2	11	1691588	3	2022	1467	44639	2	1999	1190	23	20-24	month and year - information complete	completed	19	1405	18	63	2	all woman sample	11	dodoma-rural	dodoma-rural	dodoma	rural		3	700		700			1	891	selected: micronutrient venous blood	woman not selected	swahili	swahili	swahili	no	10		dodoma	rural		always
TZ8	11	135	2	11	1691588	3	2022	1467	44639	5	1980	965	41	40-44	month and year - information complete	completed	19	1405	18	63	2	all woman sample	11	dodoma-rural	dodoma-rural	dodoma	rural		2	700		700			1	891	not selected	woman not selected	swahili	swahili	swahili	no	10		dodoma	rural		always
TZ8	11	140	2	11	1691588	3	2022	1467	44639	1	1987	1045	35	35-39	month and year - information complete	completed	19	1405	18	63	2	all woman sample	11	dodoma-rural	dodoma-rural	dodoma	rural		3	904		700			1	891	selected: capillary	woman selected and interviewed	swahili	swahili	swahili	no	10		dodoma	rural		always
TZ8	12	4	2	12	1799563	3	2022	1467	44642	4	2001	1216	20	20-24	month and year - information complete	completed	22	1405	18	63	2	all woman sample	12	dodoma-rural	dodoma-rural	dodoma	rural		1	1504		700				986	selected: capillary	woman selected and interviewed	swahili	swahili	swahili	no	10		dodoma	rural		always
TZ8	12	11	2	12	1799563	3	2022	1467	44641	3	1977	927	45	45-49	month and year - information complete	completed	21	1405	18	63	2	all woman sample	12	dodoma-rural	dodoma-rural	dodoma	rural		1	1602		700			1	986	selected: micronutrient venous blood	woman not selected	swahili	swahili	swahili	no	10		dodoma	rural		45	countryside
TZ8	12	17	4	12	1799563	3	2022	1467	44642	8	2006	1280	15	15-19	month and year - information complete	completed	22	1405	18	63	2	all woman sample	12	dodoma-rural	dodoma-rural	dodoma	rural		1	904		700				986	selected: capillary	woman selected and interviewed	swahili	swahili	swahili	no	10		dodoma	rural		always
TZ8	12	35	1	12	1799563	3	2022	1467	44642	3	1990	1083	32	30-34	month and year - information complete	completed	22	1405	18	63	2	all woman sample	12	dodoma-rural	dodoma-rural	dodoma	rural		1	1602		700				986	selected: micronutrient venous blood	woman not selected	swahili	swahili	swahili	no	10		dodoma	rural		32	city
TZ8	12	47	2	12	1799563	3	2022	1467	44642	7	1984	1015	37	35-39	month and year - information complete	completed	22	1405	18	63	2	all woman sample	12	dodoma-rural	dodoma-rural	dodoma	rural		1	1504		700			1	986	not selected	woman not selected	swahili	swahili	swahili	no	10		dodoma	rural		always
TZ8	12	54	4	12	1799563	3	2022	1467	44642	6	2006	1278	15	15-19	month and year - information complete	completed	22	1405	18	63	2	all woman sample	12	dodoma-rural	dodoma-rural	dodoma	rural		1	904		700				986	selected: capillary	woman selected and interviewed	swahili	swahili	swahili	no	10		dodoma	rural		always
TZ8	12	60	2	12	1799563	3	2022	1467	44642	1	2000	1201	22	20-24	month and year - information complete	completed	22	1405	18	63	2	all woman sample	12	dodoma-rural	dodoma-rural	dodoma	rural		1	904		700			1	986	not selected	woman not selected	swahili	swahili	swahili	no	10		dodoma	rural		always
TZ8	12	72	1	12	1799563	3	2022	1467	44642	6	1999	1194	22	20-24	month and year - information complete	completed	22	1405	18	63	2	all woman sample	12	dodoma-rural	dodoma-rural	dodoma	rural		1	700		700				986	selected: micronutrient venous blood	woman not selected	swahili	swahili	swahili	no	10		dodoma	rural		always
TZ8	12	78	2	12	1799563	3	2022	1467	44642	2	1986	1034	36	35-39	month and year - information complete	completed	22	1405	18	63	2	all woman sample	12	dodoma-rural	dodoma-rural	dodoma	rural		3	700		700			1	986	selected: capillary	woman selected and interviewed	swahili	swahili	swahili	no	10		dodoma	rural		always
TZ8	12	84	2	12	1799563	3	2022	1467	44642	1	2000	1201	22	20-24	month and year - information complete	completed	22	1405	18	63	2	all woman sample	12	dodoma-rural	dodoma-rural	dodoma	rural		1	700		700			1	986	not selected	woman not selected	swahili	swahili	swahili	no	10		dodoma	rural		always
TZ8	12	109	1	12	1799563	3	2022	1467	44642	4	1975	904	46	45-49	month and year - information complete	completed	22	1405	18	63	2	all woman sample	12	dodoma-rural	dodoma-rural	dodoma	rural		1	1504		700				986	not selected	woman not selected	swahili	swahili	swahili	no	10		dodoma	rural		always
TZ8	12	115	2	12	1799563	3	2022	1467	44642	4	1999	1192	22	20-24	month and year - information complete	completed	22	1405	18	63	2	all woman sample	12	dodoma-rural	dodoma-rural	dodoma	rural		2	1201		700			1	986	selected: capillary	woman selected and interviewed	swahili	swahili	swahili	no	10		dodoma	rural		2	city
TZ8	12	121	2	12	1799563	3	2022	1467	44642	2	1991	1094	31	30-34	month and year - information complete	completed	22	1405	18	63	2	all woman sample	12	dodoma-rural	dodoma-rural	dodoma	rural		1	1602		700			1	986	not selected	woman not selected	swahili	swahili	swahili	no	10		dodoma	rural		31	city
TZ8	12	134	2	12	1799563	3	2022	1467	44642	5	1975	905	46	45-49	month and year - information complete	completed	22	1405	18	63	2	all woman sample	12	dodoma-rural	dodoma-rural	dodoma	rural		1	1504		700			1	986	selected: micronutrient venous blood	woman not selected	swahili	swahili	swahili	no	10		dodoma	rural		always
TZ8	12	146	2	12	1799563	3	2022	1467	44641	10	2000	1210	21	20-24	month and year - information complete	completed	21	1405	18	63	2	all woman sample	12	dodoma-rural	dodoma-rural	dodoma	rural		1	1504		700			1	986	not selected	woman not selected	swahili	swahili	swahili	no	10		dodoma	rural		always
TZ8	12	158	2	12	1799563	3	2022	1467	44643	4	2000	1204	21	20-24	month and year - information complete	completed	23	1405	18	63	2	all woman sample	12	dodoma-rural	dodoma-rural	dodoma	rural		2	1201		700			1	986	not selected	woman not selected	swahili	swahili	swahili	no	10		dodoma	rural		2	countryside
TZ8	13	13	3	13	1554167	3	2022	1467	44644	8	2003	1244	18	15-19	month and year - information complete	completed	24	1405	18	63	2	all woman sample	13	dodoma-rural	dodoma-rural	dodoma	rural		1	1602		700				1021	selected: capillary	woman selected and interviewed	swahili	swahili	swahili	no	10		dodoma	rural		18	city
TZ8	13	28	2	13	1554167	3	2022	1467	44644	5	1985	1025	36	35-39	month and year - information complete	completed	24	1405	18	63	2	all woman sample	13	dodoma-rural	dodoma-rural	dodoma	rural		1	904		700			1	1021	selected: capillary	woman selected and interviewed	swahili	swahili	swahili	no	10		dodoma	rural		always
TZ8	13	32	2	13	1554167	3	2022	1467	44645	6	1988	1062	33	30-34	month and year - information complete	completed	25	1405	18	63	2	all woman sample	13	dodoma-rural	dodoma-rural	dodoma	rural		1	700		700			1	1021	not selected	woman not selected	swahili	swahili	swahili	no	10		dodoma	rural		always
TZ8	13	39	1	13	1554167	3	2022	1467	44645	2	1983	998	39	35-39	month and year - information complete	completed	25	1405	18	63	2	all woman sample	13	dodoma-rural	dodoma-rural	dodoma	rural		2	1504		700				1021	not selected	woman not selected	swahili	swahili	swahili	no	10		dodoma	rural		2	city
TZ8	13	46	1	13	1554167	3	2022	1467	44644	9	1979	957	42	40-44	month and year - information complete	completed	24	1405	18	63	2	all woman sample	13	dodoma-rural	dodoma-rural	dodoma	rural		1	904		700				1021	selected: micronutrient venous blood	woman not selected	swahili	swahili	swahili	no	10		dodoma	rural		always
TZ8	13	50	2	13	1554167	3	2022	1467	44644	7	1985	1027	36	35-39	month and year - information complete	completed	24	1405	18	63	2	all woman sample	13	dodoma-rural	dodoma-rural	dodoma	rural		1	1504		700			1	1021	selected: capillary	woman selected and interviewed	swahili	swahili	swahili	no	10		dodoma	rural		16	city
TZ8	13	61	2	13	1554167	3	2022	1467	44645	10	1995	1150	26	25-29	month and year - information complete	completed	25	1405	18	63	2	all woman sample	13	dodoma-rural	dodoma-rural	dodoma	rural		2	1504		700			1	1021	selected: micronutrient venous blood	woman not selected	swahili	swahili	swahili	no	10		dodoma	rural		4	city
TZ8	13	75	4	13	1554167	3	2022	1467	44644	2	2001	1214	21	20-24	month and year - information complete	completed	24	1405	18	63	2	all woman sample	13	dodoma-rural	dodoma-rural	dodoma	rural		1	1504		700			husband not in household	1021	not selected	woman not selected	swahili	swahili	swahili	no	10		dodoma	rural		11	city
TZ8	13	83	2	13	1554167	3	2022	1467	44644	9	2000	1209	21	20-24	month and year - information complete	completed	24	1405	18	63	2	all woman sample	13	dodoma-rural	dodoma-rural	dodoma	rural		1	1504		700			1	1021	selected: micronutrient venous blood	woman not selected	swahili	swahili	swahili	no	10		dodoma	rural		5	city
TZ8	13	86	2	13	1554167	3	2022	1467	44645	2	1987	1046	35	35-39	month and year - information complete	completed	25	1405	18	63	2	all woman sample	13	dodoma-rural	dodoma-rural	dodoma	rural		2	1602		700			1	1021	selected: capillary	woman selected and interviewed	swahili	swahili	swahili	no	10		dodoma	rural		35	city
TZ8	13	86	3	13	1554167	3	2022	1467	44645	12	2004	1260	17	15-19	month and year - information complete	completed	25	1405	18	63	2	all woman sample	13	dodoma-rural	dodoma-rural	dodoma	rural		1	1602		700				1021	selected: capillary	woman not selected	swahili	swahili	swahili	no	10		dodoma	rural		17	city
TZ8	13	90	2	13	1554167	3	2022	1467	44644	10	2000	1210	21	20-24	month and year - information complete	completed	24	1405	18	63	2	all woman sample	13	dodoma-rural	dodoma-rural	dodoma	rural		1	700		700			1	1021	not selected	woman not selected	swahili	swahili	swahili	no	10		dodoma	rural		always
TZ8	14	3	3	14	751948	3	2022	1467	44638	5	1991	1097	30	30-34	month and year - information complete	completed	18	1405	18	63	2	all woman sample	14	dodoma-rural	dodoma-rural	dodoma	urban		1	1504		700			husband not in household	1099	not selected	woman not selected	swahili	swahili	swahili	no	10		dodoma	urban		always
TZ8	14	3	4	14	751948	3	2022	1467	44638	1	2000	1201	22	20-24	month and year - information complete	completed	18	1405	18	63	2	all woman sample	14	dodoma-rural	dodoma-rural	dodoma	urban		1	904		700				1099	not selected	woman not selected	swahili	swahili	swahili	no	10		dodoma	urban		always
TZ8	14	12	2	14	751948	3	2022	1467	44637	5	1992	1109	29	25-29	month and year - information complete	completed	17	1405	18	63	2	all woman sample	14	dodoma-rural	dodoma-rural	dodoma	urban		1	1504		700			1	1099	selected: capillary	woman not selected	swahili	swahili	swahili	no	10		dodoma	urban		always
TZ8	14	12	3	14	751948	3	2022	1467	44637	6	2001	1218	20	20-24	month and year - information complete	completed	17	1405	18	63	2	all woman sample	14	dodoma-rural	dodoma-rural	dodoma	urban		1	1504		700				1099	selected: capillary	woman selected and interviewed	swahili	swahili	swahili	no	10		dodoma	urban		always
TZ8	14	12	4	14	751948	3	2022	1467	44637	9	2005	1269	16	15-19	month and year - information complete	completed	17	1405	18	63	2	all woman sample	14	dodoma-rural	dodoma-rural	dodoma	urban		1	1504		700				1099	selected: capillary	woman not selected	swahili	swahili	swahili	no	10		dodoma	urban		always
TZ8	14	12	9	14	751948	3	2022	1467	44637	5	1998	1181	23	20-24	month and year - information complete	completed	17	1405	18	63	2	all woman sample	14	dodoma-rural	dodoma-rural	dodoma	urban		1	1504		700				1099	selected: capillary	woman not selected	swahili	swahili	swahili	no	10		dodoma	urban		always
TZ8	14	28	3	14	751948	3	2022	1467	44637	2	2004	1250	18	15-19	month and year - information complete	completed	17	1405	18	63	2	all woman sample	14	dodoma-rural	dodoma-rural	dodoma	urban		1	904		700				1099	selected: capillary	woman selected and interviewed	swahili	swahili	swahili	no	10		dodoma	urban		always
TZ8	14	36	2	14	751948	3	2022	1467	44637	4	2003	1240	18	15-19	month and year - information complete	completed	17	1405	18	63	2	all woman sample	14	dodoma-rural	dodoma-rural	dodoma	urban		1	904		700			1	1099	not selected	woman not selected	swahili	swahili	swahili	no	10		dodoma	urban		always
TZ8	14	44	5	14	751948	3	2022	1467	44638	11	2005	1271	16	15-19	month and year - information complete	completed	18	1405	18	63	2	all woman sample	14	dodoma-rural	dodoma-rural	dodoma	urban		1	904		700				1099	selected: capillary	woman selected and interviewed	swahili	swahili	swahili	no	10		dodoma	urban		always
TZ8	14	53	2	14	751948	3	2022	1467	44637	2	1999	1190	23	20-24	month and year - information complete	completed	17	1405	18	63	2	all woman sample	14	dodoma-rural	dodoma-rural	dodoma	urban		1	904		700			1	1099	selected: micronutrient venous blood	woman not selected	swahili	swahili	swahili	no	10		dodoma	urban		0	countryside
TZ8	14	61	2	14	751948	3	2022	1467	44637	9	1996	1161	25	25-29	month and year - information complete	completed	17	1405	18	63	2	all woman sample	14	dodoma-rural	dodoma-rural	dodoma	urban		1	1602		700			1	1099	selected: capillary	woman not selected	swahili	swahili	swahili	no	10		dodoma	urban		5	city
TZ8	14	61	4	14	751948	3	2022	1467	44637	10	1997	1174	24	20-24	month and year - information complete	completed	17	1405	18	63	2	all woman sample	14	dodoma-rural	dodoma-rural	dodoma	urban		1	1602		700				1099	selected: capillary	woman selected and interviewed	swahili	swahili	swahili	no	10		dodoma	urban		4	town
TZ8	14	69	2	14	751948	3	2022	1467	44638	5	1987	1049	34	30-34	month and year - information complete	completed	18	1405	18	63	2	all woman sample	14	dodoma-rural	dodoma-rural	dodoma	urban		1	1504		700			1	1099	not selected	woman not selected	swahili	swahili	swahili	no	10		dodoma	urban		13	countryside
TZ8	14	77	2	14	751948	3	2022	1467	44637	5	1996	1157	25	25-29	month and year - information complete	completed	17	1405	18	63	2	all woman sample	14	dodoma-rural	dodoma-rural	dodoma	urban		1	700		700			1	1099	selected: capillary	woman selected and interviewed	swahili	swahili	swahili	no	10		dodoma	urban		6	city
TZ8	14	94	2	14	751948	3	2022	1467	44638	7	1989	1075	32	30-34	month and year - information complete	completed	18	1405	18	63	2	all woman sample	14	dodoma-rural	dodoma-rural	dodoma	urban		1	1504		700			1	1099	selected: capillary	woman selected and interviewed	swahili	swahili	swahili	no	10		dodoma	urban		12	city
TZ8	14	102	1	14	751948	3	2022	1467	44636	9	1998	1185	23	20-24	month and year - information complete	completed	16	1405	18	63	2	all woman sample	14	dodoma-rural	dodoma-rural	dodoma	urban		1	700		700			2	1099	selected: micronutrient venous blood	woman not selected	swahili	swahili	swahili	no	10		dodoma	urban		0	town
TZ8	14	110	1	14	751948	3	2022	1467	44636	1	1979	949	43	40-44	month and year - information complete	completed	16	1405	18	63	2	all woman sample	14	dodoma-rural	dodoma-rural	dodoma	urban		1	700		700				1099	selected: capillary	woman selected and interviewed	swahili	swahili	swahili	no	10		dodoma	urban		always
TZ8	14	118	2	14	751948	3	2022	1467	44638	8	2002	1232	19	15-19	month and year - information complete	completed	18	1405	18	63	2	all woman sample	14	dodoma-rural	dodoma-rural	dodoma	urban		1	904		700			1	1099	not selected	woman not selected	swahili	swahili	swahili	no	10		dodoma	urban		always
TZ8	14	126	1	14	751948	3	2022	1467	44637	10	1992	1114	29	25-29	month and year - information complete	completed	17	1405	18	63	2	all woman sample	14	dodoma-rural	dodoma-rural	dodoma	urban		1	904		700			husband not in household	1099	selected: capillary	woman selected and interviewed	swahili	swahili	swahili	no	10		dodoma	urban		0	city
TZ8	14	134	2	14	751948	3	2022	1467	44637	2	1999	1190	23	20-24	month and year - information complete	completed	17	1405	18	63	2	all woman sample	14	dodoma-rural	dodoma-rural	dodoma	urban		1	1504		700			1	1099	selected: micronutrient venous blood	woman not selected	swahili	swahili	swahili	no	10		dodoma	urban		4	town
TZ8	14	143	1	14	751948	3	2022	1467	44637	7	1995	1147	26	25-29	month and year - information complete	completed	17	1405	18	63	2	all woman sample	14	dodoma-rural	dodoma-rural	dodoma	urban		1	1602		700				1099	selected: capillary	woman selected and interviewed	swahili	swahili	swahili	no	10		dodoma	urban		26	town
TZ8	14	151	1	14	751948	3	2022	1467	44638	5	2002	1229	19	15-19	month and year - information complete	completed	18	1405	18	63	2	all woman sample	14	dodoma-rural	dodoma-rural	dodoma	urban		1	700		700			2	1099	not selected	woman not selected	swahili	swahili	swahili	no	10		dodoma	urban		always
TZ8	14	159	2	14	751948	3	2022	1467	44636	12	1994	1140	27	25-29	month and year - information complete	completed	16	1405	18	63	2	all woman sample	14	dodoma-rural	dodoma-rural	dodoma	urban		1	904		700			husband not in household	1099	selected: capillary	woman selected and interviewed	swahili	swahili	swahili	no	10		dodoma	urban		22	city
TZ8	14	159	3	14	751948	3	2022	1467	44636	4	1997	1168	24	20-24	month and year - information complete	completed	16	1405	18	63	2	all woman sample	14	dodoma-rural	dodoma-rural	dodoma	urban		1	904		700				1099	selected: capillary	woman not selected	swahili	swahili	swahili	no	10		dodoma	urban		always
TZ8	14	167	3	14	751948	3	2022	1467	44636	3	1999	1191	23	20-24	month and year - information complete	completed	16	1405	18	63	2	all woman sample	14	dodoma-rural	dodoma-rural	dodoma	urban		1	1201		700				1099	not selected	woman not selected	swahili	swahili	swahili	no	10		dodoma	urban		always
TZ8	14	167	4	14	751948	3	2022	1467	44636	5	2004	1253	17	15-19	month and year - information complete	completed	16	1405	18	63	2	all woman sample	14	dodoma-rural	dodoma-rural	dodoma	urban		1	1201		700				1099	not selected	woman not selected	swahili	swahili	swahili	no	10		dodoma	urban		always
TZ8	14	175	2	14	751948	3	2022	1467	44638	12	1986	1044	35	35-39	month and year - information complete	completed	18	1405	18	63	2	all woman sample	14	dodoma-rural	dodoma-rural	dodoma	urban		2	1602		700				1099	selected: capillary	woman not selected	swahili	swahili	swahili	no	10		dodoma	urban		35	city
TZ8	14	175	3	14	751948	3	2022	1467	44638	12	1990	1092	31	30-34	month and year - information complete	completed	18	1405	18	63	2	all woman sample	14	dodoma-rural	dodoma-rural	dodoma	urban		2	1602		700				1099	selected: capillary	woman not selected	swahili	swahili	swahili	no	10		dodoma	urban		31	city
TZ8	14	175	10	14	751948	3	2022	1467	44638	4	2005	1264	16	15-19	month and year - information complete	completed	18	1405	18	63	2	all woman sample	14	dodoma-rural	dodoma-rural	dodoma	urban		1	1602		700				1099	selected: capillary	woman not selected	swahili	swahili	swahili	no	10		dodoma	urban		16	city
TZ8	14	175	13	14	751948	3	2022	1467	44636	12	1998	1188	23	20-24	month and year - information complete	completed	16	1405	18	63	2	all woman sample	14	dodoma-rural	dodoma-rural	dodoma	urban		2	1602		700				1099	selected: capillary	woman selected and interviewed	swahili	swahili	swahili	no	10		dodoma	urban		2	countryside
TZ8	14	184	2	14	751948	3	2022	1467	44636	2	1976	914	46	45-49	month and year - information complete	completed	16	1405	18	63	2	all woman sample	14	dodoma-rural	dodoma-rural	dodoma	urban		1	1504		700			1	1099	selected: micronutrient venous blood	woman not selected	swahili	swahili	swahili	no	10		dodoma	urban		always
TZ8	14	184	6	14	751948	3	2022	1467	44636	2	2005	1262	17	15-19	month and year - information complete	completed	16	1405	18	63	2	all woman sample	14	dodoma-rural	dodoma-rural	dodoma	urban		1	1504		700				1099	selected: micronutrient venous blood	woman not selected	swahili	swahili	swahili	no	10		dodoma	urban		always
TZ8	14	192	2	14	751948	3	2022	1467	44636	7	1980	967	41	40-44	month and year - information complete	completed	16	1405	18	63	2	all woman sample	14	dodoma-rural	dodoma-rural	dodoma	urban		1	1504		700			1	1099	selected: capillary	woman not selected	swahili	swahili	swahili	no	10		dodoma	urban		25	town
TZ8	14	192	7	14	751948	3	2022	1467	44637	7	2002	1231	19	15-19	month and year - information complete	completed	17	1405	18	63	2	all woman sample	14	dodoma-rural	dodoma-rural	dodoma	urban		1	1504		700				1099	selected: capillary	woman not selected	swahili	swahili	swahili	no	10		dodoma	urban		18	city
TZ8	14	192	8	14	751948	3	2022	1467	44637	5	1999	1193	22	20-24	month and year - information complete	completed	17	1405	18	63	2	all woman sample	14	dodoma-rural	dodoma-rural	dodoma	urban		2	1504		700				1099	selected: capillary	woman selected and interviewed	swahili	swahili	swahili	no	10		dodoma	urban		6	city
TZ8	14	208	2	14	751948	3	2022	1467	44637	6	1982	990	39	35-39	month and year - information complete	completed	17	1405	18	63	2	all woman sample	14	dodoma-rural	dodoma-rural	dodoma	urban		1	904		700			1	1099	selected: capillary	woman not selected	swahili	swahili	swahili	no	10		dodoma	urban		20	city
TZ8	14	208	3	14	751948	3	2022	1467	44636	12	2002	1236	19	15-19	month and year - information complete	completed	16	1405	18	63	2	all woman sample	14	dodoma-rural	dodoma-rural	dodoma	urban		1	904		700				1099	selected: capillary	woman selected and interviewed	swahili	swahili	swahili	no	10		dodoma	urban		19	town
TZ8	15	3	2	15	4393932	3	2022	1467	44633	7	2001	1219	20	20-24	month and year - information complete	completed	13	1405	18	63	2	all woman sample	15	dodoma-rural	dodoma-rural	dodoma	rural		3	1602		700			1	1157	selected: capillary	woman selected and interviewed	swahili	swahili	swahili	no	10		dodoma	rural		20	city
TZ8	15	15	2	15	4393932	3	2022	1467	44633	2	1992	1106	30	30-34	month and year - information complete	completed	13	1405	18	63	2	all woman sample	15	dodoma-rural	dodoma-rural	dodoma	rural		1	1602		700			husband not in household	1157	selected: micronutrient venous blood	woman not selected	swahili	swahili	swahili	no	10		dodoma	rural		29	city
TZ8	15	26	2	15	4393932	3	2022	1467	44631	6	1984	1014	37	35-39	month and year - information complete	completed	11	1405	18	63	2	all woman sample	15	dodoma-rural	dodoma-rural	dodoma	rural		1	1602		700			1	1157	selected: capillary	woman selected and interviewed	swahili	swahili	swahili	no	10		dodoma	rural		17	town
TZ8	15	26	4	15	4393932	3	2022	1467	44631	9	2003	1245	18	15-19	month and year - information complete	completed	11	1405	18	63	2	all woman sample	15	dodoma-rural	dodoma-rural	dodoma	rural		1	1602		700				1157	selected: capillary	woman not selected	swahili	swahili	swahili	no	10		dodoma	rural		5	town
TZ8	15	48	3	15	4393932	3	2022	1467	44633	7	1999	1195	22	20-24	month and year - information complete	completed	13	1405	18	63	2	all woman sample	15	dodoma-rural	dodoma-rural	dodoma	rural		1	1504		700				1157	selected: capillary	woman not selected	swahili	swahili	swahili	no	10		dodoma	rural		2	town
TZ8	15	60	4	15	4393932	3	2022	1467	44632	9	2001	1221	20	20-24	month and year - information complete	completed	12	1405	18	63	2	all woman sample	15	dodoma-rural	dodoma-rural	dodoma	rural		1	904		700				1157	selected: micronutrient venous blood	woman not selected	swahili	swahili	swahili	no	10		dodoma	rural		always
TZ8	15	94	1	15	4393932	3	2022	1467	44632	11	1981	983	40	40-44	month and year - information complete	completed	12	1405	18	63	2	all woman sample	15	dodoma-rural	dodoma-rural	dodoma	rural		1	904		700				1157	selected: capillary	woman selected and interviewed	swahili	swahili	swahili	no	10		dodoma	rural		always
TZ8	15	105	2	15	4393932	3	2022	1467	44632	9	2001	1221	20	20-24	month and year - information complete	completed	12	1405	18	63	2	all woman sample	15	dodoma-rural	dodoma-rural	dodoma	rural		1	1504		700			1	1157	not selected	woman not selected	swahili	swahili	swahili	no	10		dodoma	rural		always
TZ8	15	127	1	15	4393932	3	2022	1467	44633	7	1989	1075	32	30-34	month and year - information complete	completed	13	1405	18	63	2	all woman sample	15	dodoma-rural	dodoma-rural	dodoma	rural		1	904		700				1157	selected: micronutrient venous blood	woman not selected	swahili	swahili	swahili	no	10		dodoma	rural		2	city
TZ8	15	127	3	15	4393932	3	2022	1467	44633	10	2004	1258	17	15-19	month and year - information complete	completed	13	1405	18	63	2	all woman sample	15	dodoma-rural	dodoma-rural	dodoma	rural		1	904		700				1157	selected: micronutrient venous blood	woman not selected	swahili	swahili	swahili	no	10		dodoma	rural		1	countryside
TZ8	15	139	1	15	4393932	3	2022	1467	44632	3	1978	939	44	40-44	month and year - information complete	completed	12	1405	18	63	2	all woman sample	15	dodoma-rural	dodoma-rural	dodoma	rural		2	1504		700			2	1157	selected: capillary	woman selected and interviewed	swahili	swahili	swahili	no	10		dodoma	rural		always
TZ8	15	150	2	15	4393932	3	2022	1467	44633	1	2003	1237	19	15-19	month and year - information complete	completed	13	1405	18	63	2	all woman sample	15	dodoma-rural	dodoma-rural	dodoma	rural		1	1602		700			1	1157	not selected	woman not selected	swahili	swahili	swahili	no	10		dodoma	rural		2	countryside
TZ8	15	161	1	15	4393932	3	2022	1467	44632	7	1972	871	49	45-49	month and year - information complete	completed	12	1405	18	63	2	all woman sample	15	dodoma-rural	dodoma-rural	dodoma	rural		1	1201		700			husband not in household	1157	selected: capillary	woman selected and interviewed	swahili	swahili	swahili	no	10		dodoma	rural		7	town
TZ8	15	172	1	15	4393932	3	2022	1467	44633	12	1984	1020	37	35-39	month and year - information complete	completed	13	1405	18	63	2	all woman sample	15	dodoma-rural	dodoma-rural	dodoma	rural		1	904		700				1157	selected: micronutrient venous blood	woman not selected	swahili	swahili	swahili	yes	10		dodoma	rural		1	city
TZ8	15	184	3	15	4393932	3	2022	1467	44631	2	1987	1046	35	35-39	month and year - information complete	completed	11	1405	18	63	2	all woman sample	15	dodoma-rural	dodoma-rural	dodoma	rural		1	904		700				1157	selected: capillary	woman selected and interviewed	swahili	swahili	swahili	no	10		dodoma	rural		always
TZ8	15	218	2	15	4393932	3	2022	1467	44632	12	1995	1152	26	25-29	month and year - information complete	completed	12	1405	18	63	2	all woman sample	15	dodoma-rural	dodoma-rural	dodoma	rural		1	700		700			1	1157	not selected	woman not selected	swahili	swahili	swahili	no	10		dodoma	rural		always
TZ8	15	229	2	15	4393932	3	2022	1467	44632	4	1998	1180	23	20-24	month and year - information complete	completed	12	1405	18	63	2	all woman sample	15	dodoma-rural	dodoma-rural	dodoma	rural		1	1602		700			1	1157	selected: capillary	woman selected and interviewed	swahili	swahili	swahili	no	10		dodoma	rural		1	countryside
TZ8	15	240	3	15	4393932	3	2022	1467	44633	2	2007	1286	15	15-19	month and year - information complete	completed	13	1405	18	63	2	all woman sample	15	dodoma-rural	dodoma-rural	dodoma	rural		1	904		700				1157	selected: micronutrient venous blood	woman not selected	swahili	swahili	swahili	no	10		dodoma	rural		always
TZ8	15	251	1	15	4393932	3	2022	1467	44633	12	1999	1200	22	20-24	month and year - information complete	completed	13	1405	18	63	2	all woman sample	15	dodoma-rural	dodoma-rural	dodoma	rural		2	1504		700				1157	selected: capillary	woman not selected	swahili	swahili	swahili	no	10		dodoma	rural		always
TZ8	15	251	2	15	4393932	3	2022	1467	44632	12	2001	1224	20	20-24	month and year - information complete	completed	12	1405	18	63	2	all woman sample	15	dodoma-rural	dodoma-rural	dodoma	rural		1	1504		700				1157	selected: capillary	woman selected and interviewed	swahili	swahili	swahili	no	10		dodoma	rural		always
TZ8	15	263	2	15	4393932	3	2022	1467	44633	6	1978	942	43	40-44	month and year - information complete	completed	13	1405	18	63	2	all woman sample	15	dodoma-rural	dodoma-rural	dodoma	rural		4	1504		700			1	1157	not selected	woman not selected	swahili	swahili	swahili	no	10		dodoma	rural		19	countryside
TZ8	15	274	1	15	4393932	3	2022	1467	44632	3	1998	1179	24	20-24	month and year - information complete	completed	12	1405	18	63	2	all woman sample	15	dodoma-rural	dodoma-rural	dodoma	rural		1	1602		700				1157	selected: capillary	woman selected and interviewed	swahili	swahili	swahili	no	10		dodoma	rural		3	town
TZ8	15	285	2	15	4393932	3	2022	1467	44631	11	1978	947	43	40-44	month and year - information complete	completed	11	1405	18	63	2	all woman sample	15	dodoma-rural	dodoma-rural	dodoma	rural		1	700		700			1	1157	not selected	woman not selected	swahili	swahili	swahili	no	10		dodoma	rural		always
TZ8	16	11	1	16	218228	3	2022	1467	44623	10	1986	1042	35	35-39	month and year - information complete	completed	3	1405	18	63	2	all woman sample	16	dodoma-rural	dodoma-rural	dodoma	urban		1	1504		700				1134	selected: capillary	woman selected and interviewed	swahili	swahili	swahili	no	10		dodoma	urban		0	city
TZ8	16	12	1	16	218228	3	2022	1467	44623	9	1974	897	47	45-49	month and year - information complete	completed	3	1405	18	63	2	all woman sample	16	dodoma-rural	dodoma-rural	dodoma	urban		1	904		700				1134	selected: micronutrient venous blood	woman not selected	swahili	swahili	swahili	no	10		dodoma	urban		26	city
TZ8	16	13	2	16	218228	3	2022	1467	44623	6	1982	990	39	35-39	month and year - information complete	completed	3	1405	18	63	2	all woman sample	16	dodoma-rural	dodoma-rural	dodoma	urban		1	1504		700			1	1134	selected: capillary	woman selected and interviewed	swahili	swahili	swahili	no	10		dodoma	urban		always
TZ8	16	13	3	16	218228	3	2022	1467	44623	8	2006	1280	15	15-19	month and year - information complete	completed	3	1405	18	63	2	all woman sample	16	dodoma-rural	dodoma-rural	dodoma	urban		1	1504		700				1134	selected: capillary	woman not selected	swahili	swahili	swahili	no	10		dodoma	urban		always
TZ8	16	15	1	16	218228	3	2022	1467	44622	7	1974	895	47	45-49	month and year - information complete	completed	2	1405	18	63	2	all woman sample	16	dodoma-rural	dodoma-rural	dodoma	urban		1	1504		700			husband not in household	1134	selected: capillary	woman selected and interviewed	swahili	swahili	swahili	no	10		dodoma	urban		always
TZ8	16	15	2	16	218228	3	2022	1467	44622	12	2005	1272	16	15-19	month and year - information complete	completed	2	1405	18	63	2	all woman sample	16	dodoma-rural	dodoma-rural	dodoma	urban		1	1504		700				1134	selected: capillary	woman not selected	swahili	swahili	swahili	no	10		dodoma	urban		always
TZ8	16	17	1	16	218228	3	2022	1467	44623	4	1994	1132	27	25-29	month and year - information complete	completed	3	1405	18	63	2	all woman sample	16	dodoma-rural	dodoma-rural	dodoma	urban		2	1602		700			2	1134	selected: capillary	woman selected and interviewed	swahili	swahili	swahili	no	10		dodoma	urban		2	town
TZ8	16	20	1	16	218228	3	2022	1467	44622	7	1981	979	40	40-44	month and year - information complete	completed	2	1405	18	63	2	all woman sample	16	dodoma-rural	dodoma-rural	dodoma	urban		1	700		700				1134	not selected	woman not selected	swahili	swahili	swahili	no	10		dodoma	urban		always
TZ8	16	21	1	16	218228	3	2022	1467	44622	12	1975	912	46	45-49	month and year - information complete	completed	2	1405	18	63	2	all woman sample	16	dodoma-rural	dodoma-rural	dodoma	urban		1	1602		700			2	1134	selected: capillary	woman selected and interviewed	swahili	swahili	swahili	no	10		dodoma	urban		29	countryside
TZ8	16	24	1	16	218228	3	2022	1467	44623	4	1998	1180	23	20-24	month and year - information complete	completed	3	1405	18	63	2	all woman sample	16	dodoma-rural	dodoma-rural	dodoma	urban		1	904		700				1134	not selected	woman not selected	swahili	swahili	swahili	no	10		dodoma	urban		1	town
TZ8	16	25	1	16	218228	3	2022	1467	44623	3	1994	1131	28	25-29	month and year - information complete	completed	3	1405	18	63	2	all woman sample	16	dodoma-rural	dodoma-rural	dodoma	urban		1	700		700				1134	selected: capillary	woman selected and interviewed	swahili	swahili	swahili	no	10		dodoma	urban		always
TZ8	17	6	3	17	2754946	3	2022	1467	44629	7	1990	1087	31	30-34	month and year - information complete	completed	9	1405	18	63	2	all woman sample	17	dodoma-rural	dodoma-rural	dodoma	rural		1	700		700				1231	not selected	woman not selected	swahili	swahili	swahili	no	10		dodoma	rural		always
TZ8	17	13	2	17	2754946	3	2022	1467	44629	11	1988	1067	33	30-34	month and year - information complete	completed	9	1405	18	63	2	all woman sample	17	dodoma-rural	dodoma-rural	dodoma	rural		1	904		700			1	1231	selected: capillary	woman selected and interviewed	swahili	swahili	swahili	no	10		dodoma	rural		18	countryside
TZ8	17	20	2	17	2754946	3	2022	1467	44629	4	1990	1084	31	30-34	month and year - information complete	completed	9	1405	18	63	2	all woman sample	17	dodoma-rural	dodoma-rural	dodoma	rural		1	1504		700			1	1231	selected: micronutrient venous blood	woman not selected	swahili	swahili	swahili	no	10		dodoma	rural		9	countryside
TZ8	17	41	1	17	2754946	3	2022	1467	44630	12	1994	1140	27	25-29	month and year - information complete	completed	10	1405	18	63	2	all woman sample	17	dodoma-rural	dodoma-rural	dodoma	rural		1	700		700				1231	selected: capillary	woman selected and interviewed	swahili	swahili	swahili	no	10		dodoma	rural		4	countryside
TZ8	17	48	4	17	2754946	3	2022	1467	44629	5	2003	1241	18	15-19	month and year - information complete	completed	9	1405	18	63	2	all woman sample	17	dodoma-rural	dodoma-rural	dodoma	rural		1	904		700				1231	selected: micronutrient venous blood	woman not selected	swahili	swahili	swahili	no	10		dodoma	rural		always
TZ8	17	48	5	17	2754946	3	2022	1467	44629	8	2006	1280	15	15-19	month and year - information complete	completed	9	1405	18	63	2	all woman sample	17	dodoma-rural	dodoma-rural	dodoma	rural		1	904		700				1231	selected: micronutrient venous blood	woman not selected	swahili	swahili	swahili	no	10		dodoma	rural		always
TZ8	17	48	12	17	2754946	3	2022	1467	44629	2	2002	1226	20	20-24	month and year - information complete	completed	9	1405	18	63	2	all woman sample	17	dodoma-rural	dodoma-rural	dodoma	rural		1	904		700			3	1231	selected: micronutrient venous blood	woman not selected	swahili	swahili	swahili	no	10		dodoma	rural		3	city
TZ8	17	55	2	17	2754946	3	2022	1467	44631	8	1974	896	47	45-49	month and year - information complete	completed	11	1405	18	63	2	all woman sample	17	dodoma-rural	dodoma-rural	dodoma	rural		2	904		700			1	1231	selected: capillary	woman selected and interviewed	swahili	swahili	swahili	no	10		dodoma	rural		always
TZ8	17	62	2	17	2754946	3	2022	1467	44630	12	1993	1128	28	25-29	month and year - information complete	completed	10	1405	18	63	2	all woman sample	17	dodoma-rural	dodoma-rural	dodoma	rural		1	904		700			1	1231	not selected	woman not selected	swahili	swahili	swahili	no	10		dodoma	rural		3	city
TZ8	17	62	3	17	2754946	3	2022	1467	44631	9	1995	1149	26	25-29	month and year - information complete	completed	11	1405	18	63	2	all woman sample	17	dodoma-rural	dodoma-rural	dodoma	rural		1	1201		700				1231	not selected	woman not selected	swahili	swahili	swahili	no	10		dodoma	rural		3	town
TZ8	17	62	4	17	2754946	3	2022	1467	44630	11	2004	1259	17	15-19	month and year - information complete	completed	10	1405	18	63	2	all woman sample	17	dodoma-rural	dodoma-rural	dodoma	rural		2	904		700				1231	not selected	woman not selected	swahili	swahili	swahili	no	10		dodoma	rural		3	city
TZ8	17	83	2	17	2754946	3	2022	1467	44630	8	2000	1208	21	20-24	month and year - information complete	completed	10	1405	18	63	2	all woman sample	17	dodoma-rural	dodoma-rural	dodoma	rural		1	700		700			1	1231	selected: capillary	woman selected and interviewed	swahili	swahili	swahili	no	10		dodoma	rural		always
TZ8	17	90	2	17	2754946	3	2022	1467	44630	3	1994	1131	28	25-29	month and year - information complete	completed	10	1405	18	63	2	all woman sample	17	dodoma-rural	dodoma-rural	dodoma	rural		1	1504		700			1	1231	selected: micronutrient venous blood	woman not selected	swahili	swahili	swahili	no	10		dodoma	rural		2	countryside
TZ8	17	97	5	17	2754946	3	2022	1467	44629	7	2006	1279	15	15-19	month and year - information complete	completed	9	1405	18	63	2	all woman sample	17	dodoma-rural	dodoma-rural	dodoma	rural		1	1504		700				1231	selected: capillary	woman selected and interviewed	swahili	swahili	swahili	no	10		dodoma	rural		always
TZ8	17	104	2	17	2754946	3	2022	1467	44630	12	1992	1116	29	25-29	month and year - information complete	completed	10	1405	18	63	2	all woman sample	17	dodoma-rural	dodoma-rural	dodoma	rural		1	1504		700			1	1231	not selected	woman not selected	swahili	swahili	swahili	no	10		dodoma	rural		1	city
TZ8	17	104	3	17	2754946	3	2022	1467	44630	5	2004	1253	17	15-19	month and year - information complete	completed	10	1405	18	63	2	all woman sample	17	dodoma-rural	dodoma-rural	dodoma	rural		1	1504		700				1231	not selected	woman not selected	swahili	swahili	swahili	no	10		dodoma	rural		2	countryside
TZ8	17	104	4	17	2754946	3	2022	1467	44630	3	2003	1239	19	15-19	month and year - information complete	completed	10	1405	18	63	2	all woman sample	17	dodoma-rural	dodoma-rural	dodoma	rural		1	904		700				1231	not selected	woman not selected	swahili	swahili	swahili	no	10		dodoma	rural		0	countryside
TZ8	17	111	1	17	2754946	3	2022	1467	44629	4	1989	1072	32	30-34	month and year - information complete	completed	9	1405	18	63	2	all woman sample	17	dodoma-rural	dodoma-rural	dodoma	rural		1	700		700			5	1231	selected: capillary	woman selected and interviewed	swahili	swahili	swahili	no	10		dodoma	rural		always
TZ8	17	118	1	17	2754946	3	2022	1467	44629	12	1986	1044	35	35-39	month and year - information complete	completed	9	1405	18	63	2	all woman sample	17	dodoma-rural	dodoma-rural	dodoma	rural		1	1602		700			2	1231	selected: micronutrient venous blood	woman not selected	swahili	swahili	swahili	no	10		dodoma	rural		0	city
TZ8	17	118	3	17	2754946	3	2022	1467	44629	3	2005	1263	17	15-19	month and year - information complete	completed	9	1405	18	63	2	all woman sample	17	dodoma-rural	dodoma-rural	dodoma	rural		1	1602		700				1231	selected: micronutrient venous blood	woman not selected	swahili	swahili	swahili	no	10		dodoma	rural		2	town
TZ8	17	125	2	17	2754946	3	2022	1467	44629	5	2000	1205	21	20-24	month and year - information complete	completed	9	1405	18	63	2	all woman sample	17	dodoma-rural	dodoma-rural	dodoma	rural		1	1602		700				1231	selected: capillary	woman not selected	swahili	swahili	swahili	no	10		dodoma	rural		21	city
TZ8	17	125	3	17	2754946	3	2022	1467	44630	2	2007	1286	15	15-19	month and year - information complete	completed	10	1405	18	63	2	all woman sample	17	dodoma-rural	dodoma-rural	dodoma	rural		2	1602		700				1231	selected: capillary	woman not selected	swahili	swahili	swahili	no	10		dodoma	rural		15	city
TZ8	17	139	2	17	2754946	3	2022	1467	44630	4	2000	1204	21	20-24	month and year - information complete	completed	10	1405	18	63	2	all woman sample	17	dodoma-rural	dodoma-rural	dodoma	rural		1	1504		700			1	1231	selected: capillary	woman selected and interviewed	swahili	swahili	swahili	no	10		dodoma	rural		2	countryside
TZ8	17	146	2	17	2754946	3	2022	1467	44630	6	1987	1050	34	30-34	month and year - information complete	completed	10	1405	18	63	2	all woman sample	17	dodoma-rural	dodoma-rural	dodoma	rural		1	1602		700			1	1231	not selected	woman not selected	swahili	swahili	swahili	no	10		dodoma	rural		20	town
TZ8	17	146	3	17	2754946	3	2022	1467	44630	1	2007	1285	15	15-19	month and year - information complete	completed	10	1405	18	63	2	all woman sample	17	dodoma-rural	dodoma-rural	dodoma	rural		1	1602		700				1231	not selected	woman not selected	swahili	swahili	swahili	no	10		dodoma	rural		15	city
TZ8	17	146	8	17	2754946	3	2022	1467	44630	1	2005	1261	17	15-19	month and year - information complete	completed	10	1405	18	63	2	all woman sample	17	dodoma-rural	dodoma-rural	dodoma	rural		1	1602		700				1231	not selected	woman not selected	swahili	swahili	swahili	no	10		dodoma	rural		3	town
TZ8	17	153	1	17	2754946	3	2022	1467	44629	2	1985	1022	37	35-39	month and year - information complete	completed	9	1405	18	63	2	all woman sample	17	dodoma-rural	dodoma-rural	dodoma	rural		1	1504		700				1231	selected: capillary	woman selected and interviewed	swahili	swahili	swahili	no	10		dodoma	rural		always
TZ8	17	160	2	17	2754946	3	2022	1467	44629	2	2004	1250	18	15-19	month and year - information complete	completed	9	1405	18	63	2	all woman sample	17	dodoma-rural	dodoma-rural	dodoma	rural		1	1602		700				1231	selected: micronutrient venous blood	woman not selected	swahili	swahili	swahili	no	10		dodoma	rural		18	city
TZ8	17	160	5	17	2754946	3	2022	1467	44630	9	1994	1137	27	25-29	month and year - information complete	completed	10	1405	18	63	2	all woman sample	17	dodoma-rural	dodoma-rural	dodoma	rural		1	1602		700			4	1231	selected: micronutrient venous blood	woman not selected	swahili	swahili	swahili	no	10		dodoma	rural		27	city
TZ8	17	173	3	17	2754946	3	2022	1467	44629	7	1985	1027	36	35-39	month and year - information complete	completed	9	1405	18	63	2	all woman sample	17	dodoma-rural	dodoma-rural	dodoma	rural		1	700		700			6	1231	not selected	woman not selected	swahili	swahili	swahili	no	10		dodoma	rural		always
TZ8	17	180	2	17	2754946	3	2022	1467	44630	4	1986	1036	35	35-39	month and year - information complete	completed	10	1405	18	63	2	all woman sample	17	dodoma-rural	dodoma-rural	dodoma	rural		1	904		700			1	1231	selected: capillary	woman selected and interviewed	swahili	swahili	swahili	no	10		dodoma	rural		always
TZ8	18	7	1	18	2402680	3	2022	1467	44625	11	1980	971	41	40-44	month and year - information complete	completed	5	1405	18	63	2	all woman sample	18	dodoma-urban	dodoma-urban	dodoma	urban		1	904		700				1140	selected: capillary	woman selected and interviewed	swahili	swahili	swahili	no	10		dodoma	urban		22	countryside
TZ8	18	7	3	18	2402680	3	2022	1467	44625	8	2006	1280	15	15-19	month and year - information complete	completed	5	1405	18	63	2	all woman sample	18	dodoma-urban	dodoma-urban	dodoma	urban		1	904		700				1140	selected: capillary	woman not selected	swahili	swahili	swahili	no	10		dodoma	urban		6	countryside
TZ8	18	24	2	18	2402680	3	2022	1467	44626	7	1987	1051	34	30-34	month and year - information complete	completed	6	1405	18	63	2	all woman sample	18	dodoma-urban	dodoma-urban	dodoma	urban		1	1602		700			1	1140	selected: capillary	woman not selected	swahili	swahili	swahili	no	10		dodoma	urban		6	town
TZ8	18	24	8	18	2402680	3	2022	1467	44626	4	1999	1192	22	20-24	month and year - information complete	completed	6	1405	18	63	2	all woman sample	18	dodoma-urban	dodoma-urban	dodoma	urban		1	1602		700				1140	selected: capillary	woman selected and interviewed	swahili	swahili	swahili	no	10		dodoma	urban		8	city
TZ8	18	40	2	18	2402680	3	2022	1467	44625	3	1991	1095	31	30-34	month and year - information complete	completed	5	1405	18	63	2	all woman sample	18	dodoma-urban	dodoma-urban	dodoma	urban		1	904		700			1	1140	selected: capillary	woman selected and interviewed	swahili	swahili	swahili	no	10		dodoma	urban		13	countryside
TZ8	18	48	2	18	2402680	3	2022	1467	44624	2	1994	1130	28	25-29	month and year - information complete	completed	4	1405	18	63	2	all woman sample	18	dodoma-urban	dodoma-urban	dodoma	urban		1	1504		700			1	1140	selected: micronutrient venous blood	woman not selected	swahili	swahili	swahili	no	10		dodoma	urban		10	town
TZ8	18	56	2	18	2402680	3	2022	1467	44625	12	1980	972	41	40-44	month and year - information complete	completed	5	1405	18	63	2	all woman sample	18	dodoma-urban	dodoma-urban	dodoma	urban		1	1504		700			1	1140	selected: capillary	woman selected and interviewed	swahili	swahili	swahili	no	10		dodoma	urban		23	countryside
TZ8	18	56	3	18	2402680	3	2022	1467	44625	12	2001	1224	20	20-24	month and year - information complete	completed	5	1405	18	63	2	all woman sample	18	dodoma-urban	dodoma-urban	dodoma	urban		3	1504		700				1140	selected: capillary	woman not selected	swahili	swahili	swahili	no	10		dodoma	urban		2	countryside
TZ8	18	56	4	18	2402680	3	2022	1467	44625	7	2004	1255	17	15-19	month and year - information complete	completed	5	1405	18	63	2	all woman sample	18	dodoma-urban	dodoma-urban	dodoma	urban		3	1504		700				1140	selected: capillary	woman not selected	swahili	swahili	swahili	no	10		dodoma	urban		11	countryside
TZ8	18	64	1	18	2402680	3	2022	1467	44627	2	1979	950	43	40-44	month and year - information complete	completed	7	1405	18	63	2	all woman sample	18	dodoma-urban	dodoma-urban	dodoma	urban		1	904		700			husband not in household	1140	not selected	woman not selected	swahili	swahili	swahili	no	10		dodoma	urban		always
TZ8	18	64	3	18	2402680	3	2022	1467	44627	2	1994	1130	28	25-29	month and year - information complete	completed	7	1405	18	63	2	all woman sample	18	dodoma-urban	dodoma-urban	dodoma	urban		1	1504		700				1140	not selected	woman not selected	swahili	swahili	swahili	no	10		dodoma	urban		always
TZ8	18	73	1	18	2402680	3	2022	1467	44627	1	1979	949	43	40-44	month and year - information complete	completed	7	1405	18	63	2	all woman sample	18	dodoma-urban	dodoma-urban	dodoma	urban		1	1602		700			husband not in household	1140	selected: capillary	woman not selected	swahili	swahili	swahili	no	10		dodoma	urban		7	countryside
TZ8	18	73	2	18	2402680	3	2022	1467	44627	8	2002	1232	19	15-19	month and year - information complete	completed	7	1405	18	63	2	all woman sample	18	dodoma-urban	dodoma-urban	dodoma	urban		1	1602		700				1140	selected: capillary	woman selected and interviewed	swahili	swahili	swahili	no	10		dodoma	urban		19	city
TZ8	18	81	2	18	2402680	3	2022	1467	44626	3	1977	927	45	45-49	month and year - information complete	completed	6	1405	18	63	2	all woman sample	18	dodoma-urban	dodoma-urban	dodoma	urban		1	904		700			1	1140	not selected	woman not selected	swahili	swahili	swahili	no	10		dodoma	urban		always
TZ8	18	89	2	18	2402680	3	2022	1467	44625	2	1991	1094	31	30-34	month and year - information complete	completed	5	1405	18	63	2	all woman sample	18	dodoma-urban	dodoma-urban	dodoma	urban		1	1602		700			1	1140	selected: capillary	woman selected and interviewed	swahili	swahili	swahili	no	10		dodoma	urban		14	countryside
TZ8	18	97	2	18	2402680	3	2022	1467	44626	1	1989	1069	33	30-34	month and year - information complete	completed	6	1405	18	63	2	all woman sample	18	dodoma-urban	dodoma-urban	dodoma	urban		1	1504		700			1	1140	selected: micronutrient venous blood	woman not selected	swahili	swahili	swahili	no	10		dodoma	urban		10	town
TZ8	18	97	6	18	2402680	3	2022	1467	44626	4	2006	1276	15	15-19	month and year - information complete	completed	6	1405	18	63	2	all woman sample	18	dodoma-urban	dodoma-urban	dodoma	urban		1	1504		700				1140	selected: micronutrient venous blood	woman not selected	swahili	swahili	swahili	no	10		dodoma	urban		always
TZ8	18	105	3	18	2402680	3	2022	1467	44626	1	2006	1273	16	15-19	month and year - information complete	completed	6	1405	18	63	2	all woman sample	18	dodoma-urban	dodoma-urban	dodoma	urban		1	1602		700				1140	selected: capillary	woman selected and interviewed	swahili	swahili	swahili	no	10		dodoma	urban		12	countryside
TZ8	18	122	2	18	2402680	3	2022	1467	44626	12	1987	1056	34	30-34	month and year - information complete	completed	6	1405	18	63	2	all woman sample	18	dodoma-urban	dodoma-urban	dodoma	urban		1	700		700			1	1140	selected: capillary	woman selected and interviewed	swahili	swahili	swahili	no	10		dodoma	urban		22	city
TZ8	18	130	4	18	2402680	3	2022	1467	44626	8	2003	1244	18	15-19	month and year - information complete	completed	6	1405	18	63	2	all woman sample	18	dodoma-urban	dodoma-urban	dodoma	urban		1	1504		700				1140	selected: micronutrient venous blood	woman not selected	swahili	swahili	swahili	no	10		dodoma	urban		always
TZ8	18	138	2	18	2402680	3	2022	1467	44626	2	1992	1106	30	30-34	month and year - information complete	completed	6	1405	18	63	2	all woman sample	18	dodoma-urban	dodoma-urban	dodoma	urban		1	1602		700			1	1140	selected: capillary	woman selected and interviewed	swahili	swahili	swahili	no	10		dodoma	urban		23	town
TZ8	18	154	1	18	2402680	3	2022	1467	44627	10	1993	1126	28	25-29	month and year - information complete	completed	7	1405	18	63	2	all woman sample	18	dodoma-urban	dodoma-urban	dodoma	urban		1	1602		700				1140	selected: capillary	woman selected and interviewed	swahili	swahili	swahili	no	10		dodoma	urban		7	countryside
TZ8	18	162	2	18	2402680	3	2022	1467	44627	2	1986	1034	36	35-39	month and year - information complete	completed	7	1405	18	63	2	all woman sample	18	dodoma-urban	dodoma-urban	dodoma	urban		1	1602		700			1	1140	not selected	woman not selected	swahili	swahili	swahili	no	10		dodoma	urban		20	countryside
TZ8	18	170	1	18	2402680	3	2022	1467	44625	1	1981	973	41	40-44	month and year - information complete	completed	5	1405	18	63	2	all woman sample	18	dodoma-urban	dodoma-urban	dodoma	urban		1	904		700			husband not in household	1140	selected: capillary	woman selected and interviewed	swahili	swahili	swahili	no	10		dodoma	urban		always
TZ8	18	170	4	18	2402680	3	2022	1467	44626	5	1989	1073	32	30-34	month and year - information complete	completed	6	1405	18	63	2	all woman sample	18	dodoma-urban	dodoma-urban	dodoma	urban		1	904		700			husband not in household	1140	selected: capillary	woman not selected	swahili	swahili	swahili	no	10		dodoma	urban		visitor
TZ8	18	187	2	18	2402680	3	2022	1467	44625	1	1980	961	42	40-44	month and year - information complete	completed	5	1405	18	63	2	all woman sample	18	dodoma-urban	dodoma-urban	dodoma	urban		1	1602		700			1	1140	selected: capillary	woman not selected	swahili	swahili	swahili	no	10		dodoma	urban		25	countryside
TZ8	18	187	3	18	2402680	3	2022	1467	44626	4	2002	1228	19	15-19	month and year - information complete	completed	6	1405	18	63	2	all woman sample	18	dodoma-urban	dodoma-urban	dodoma	urban		1	1602		700				1140	selected: capillary	woman selected and interviewed	swahili	swahili	swahili	no	10		dodoma	urban		19	city
TZ8	18	187	4	18	2402680	3	2022	1467	44625	9	2005	1269	16	15-19	month and year - information complete	completed	5	1405	18	63	2	all woman sample	18	dodoma-urban	dodoma-urban	dodoma	urban		1	1602		700				1140	selected: capillary	woman not selected	swahili	swahili	swahili	no	10		dodoma	urban		16	city
TZ8	18	195	2	18	2402680	3	2022	1467	44625	12	1979	960	42	40-44	month and year - information complete	completed	5	1405	18	63	2	all woman sample	18	dodoma-urban	dodoma-urban	dodoma	urban		3	1504		700			1	1140	not selected	woman not selected	swahili	swahili	swahili	no	10		dodoma	urban		38	town
TZ8	18	195	3	18	2402680	3	2022	1467	44625	10	2000	1210	21	20-24	month and year - information complete	completed	5	1405	18	63	2	all woman sample	18	dodoma-urban	dodoma-urban	dodoma	urban		1	1504		700				1140	not selected	woman not selected	swahili	swahili	swahili	no	10		dodoma	urban		always
TZ8	18	195	4	18	2402680	3	2022	1467	44625	9	2004	1257	17	15-19	month and year - information complete	completed	5	1405	18	63	2	all woman sample	18	dodoma-urban	dodoma-urban	dodoma	urban		1	1504		700				1140	not selected	woman not selected	swahili	swahili	swahili	no	10		dodoma	urban		always
TZ8	18	203	1	18	2402680	3	2022	1467	44626	5	1980	965	41	40-44	month and year - information complete	completed	6	1405	18	63	2	all woman sample	18	dodoma-urban	dodoma-urban	dodoma	urban		1	904		700			husband not in household	1140	selected: capillary	woman selected and interviewed	swahili	swahili	swahili	no	10		dodoma	urban		2	city
TZ8	18	203	2	18	2402680	3	2022	1467	44626	10	1989	1078	32	30-34	month and year - information complete	completed	6	1405	18	63	2	all woman sample	18	dodoma-urban	dodoma-urban	dodoma	urban		1	904		700				1140	selected: capillary	woman not selected	swahili	swahili	swahili	no	10		dodoma	urban		0	city
TZ8	18	203	3	18	2402680	3	2022	1467	44626	5	2002	1229	19	15-19	month and year - information complete	completed	6	1405	18	63	2	all woman sample	18	dodoma-urban	dodoma-urban	dodoma	urban		1	904		700				1140	selected: capillary	woman not selected	swahili	swahili	swahili	no	10		dodoma	urban		always
TZ8	18	203	4	18	2402680	3	2022	1467	44626	1	2005	1261	17	15-19	month and year - information complete	completed	6	1405	18	63	2	all woman sample	18	dodoma-urban	dodoma-urban	dodoma	urban		1	904		700				1140	selected: capillary	woman not selected	swahili	swahili	swahili	no	10		dodoma	urban		2	city
TZ8	19	4	2	19	1460352	4	2022	1468	44663	4	1984	1012	38	35-39	month and year - information complete	completed	12	1405	17	64	2	all woman sample	19	dodoma-urban	dodoma-urban	dodoma	rural		1	700		700			1	956	selected: capillary	woman not selected	swahili	swahili	swahili	no	10		dodoma	rural		always
TZ8	19	4	3	19	1460352	4	2022	1468	44663	12	2003	1248	18	15-19	month and year - information complete	completed	12	1405	17	64	2	all woman sample	19	dodoma-urban	dodoma-urban	dodoma	rural		2	904		700				956	selected: capillary	woman selected and interviewed	swahili	swahili	swahili	no	10		dodoma	rural		always
TZ8	19	14	2	19	1460352	4	2022	1468	44662	1	1973	877	49	45-49	month and year - information complete	completed	11	1405	17	64	2	all woman sample	19	dodoma-urban	dodoma-urban	dodoma	rural		1	1504		700			1	956	selected: capillary	woman selected and interviewed	swahili	swahili	swahili	no	10		dodoma	rural		always
TZ8	19	14	3	19	1460352	4	2022	1468	44663	7	2004	1255	17	15-19	month and year - information complete	completed	12	1405	17	64	2	all woman sample	19	dodoma-urban	dodoma-urban	dodoma	rural		1	1504		700				956	selected: capillary	woman not selected	swahili	swahili	swahili	no	10		dodoma	rural		always
TZ8	19	20	2	19	1460352	4	2022	1468	44663	2	1996	1154	26	25-29	year and age - month imputed	completed	12	1405	17	64	2	all woman sample	19	dodoma-urban	dodoma-urban	dodoma	rural		1	904		700			1	956	not selected	woman not selected	swahili	swahili	swahili	no	10		dodoma	rural		always
TZ8	19	40	2	19	1460352	4	2022	1468	44663	1	1990	1081	32	30-34	year and age - month imputed	completed	12	1405	17	64	2	all woman sample	19	dodoma-urban	dodoma-urban	dodoma	rural		1	904		700			1	956	not selected	woman not selected	swahili	swahili	swahili	no	10		dodoma	rural		always
TZ8	19	45	2	19	1460352	4	2022	1468	44662	3	1985	1023	37	35-39	month and year - information complete	completed	11	1405	17	64	2	all woman sample	19	dodoma-urban	dodoma-urban	dodoma	rural		1	904		700			1	956	selected: capillary	woman selected and interviewed	swahili	swahili	swahili	no	10		dodoma	rural		always
TZ8	19	50	2	19	1460352	4	2022	1468	44662	6	1980	966	41	40-44	month and year - information complete	completed	11	1405	17	64	2	all woman sample	19	dodoma-urban	dodoma-urban	dodoma	rural		2	1201		700			1	956	not selected	woman not selected	swahili	swahili	swahili	no	10		dodoma	rural		always
TZ8	19	55	2	19	1460352	4	2022	1468	44662	1	2000	1201	22	20-24	month and year - information complete	completed	11	1405	17	64	2	all woman sample	19	dodoma-urban	dodoma-urban	dodoma	rural		1	1602		700				956	selected: capillary	woman selected and interviewed	swahili	swahili	swahili	no	10		dodoma	rural		22	city
TZ8	19	60	1	19	1460352	4	2022	1468	44662	3	1992	1107	30	30-34	month and year - information complete	completed	11	1405	17	64	2	all woman sample	19	dodoma-urban	dodoma-urban	dodoma	rural		2	700		700				956	selected: micronutrient venous blood	woman not selected	swahili	swahili	swahili	no	10		dodoma	rural		always
TZ8	19	70	2	19	1460352	4	2022	1468	44662	5	2003	1241	18	15-19	month and year - information complete	completed	11	1405	17	64	2	all woman sample	19	dodoma-urban	dodoma-urban	dodoma	rural		1	1602		700				956	not selected	woman not selected	swahili	swahili	swahili	no	10		dodoma	rural		18	city
TZ8	19	75	2	19	1460352	4	2022	1468	44663	7	1995	1147	26	25-29	month and year - information complete	completed	12	1405	17	64	2	all woman sample	19	dodoma-urban	dodoma-urban	dodoma	rural		1	1504		700			1	956	selected: capillary	woman selected and interviewed	swahili	swahili	swahili	no	10		dodoma	rural		always
TZ8	19	80	2	19	1460352	4	2022	1468	44662	7	1991	1099	30	30-34	month and year - information complete	completed	11	1405	17	64	2	all woman sample	19	dodoma-urban	dodoma-urban	dodoma	rural		1	1504		700			1	956	selected: micronutrient venous blood	woman not selected	swahili	swahili	swahili	no	10		dodoma	rural		always
TZ8	19	85	2	19	1460352	4	2022	1468	44662	1	1998	1177	24	20-24	year and age - month imputed	completed	11	1405	17	64	2	all woman sample	19	dodoma-urban	dodoma-urban	dodoma	rural		1	904		700			1	956	selected: capillary	woman selected and interviewed	swahili	swahili	swahili	no	10		dodoma	rural		always
TZ8	19	105	2	19	1460352	4	2022	1468	44663	4	1988	1060	34	30-34	month and year - information complete	completed	12	1405	17	64	2	all woman sample	19	dodoma-urban	dodoma-urban	dodoma	rural		2	1602		700			1	956	selected: capillary	woman selected and interviewed	swahili	swahili	swahili	no	10		dodoma	rural		34	city
TZ8	19	110	2	19	1460352	4	2022	1468	44662	8	2003	1244	18	15-19	month and year - information complete	completed	11	1405	17	64	2	all woman sample	19	dodoma-urban	dodoma-urban	dodoma	rural		1	700		700			1	956	selected: micronutrient venous blood	woman not selected	swahili	swahili	swahili	no	10		dodoma	rural		always
TZ8	19	115	1	19	1460352	4	2022	1468	44663	7	1975	907	46	45-49	month and year - information complete	completed	12	1405	17	64	2	all woman sample	19	dodoma-urban	dodoma-urban	dodoma	rural		1	1504		700				956	selected: capillary	woman selected and interviewed	swahili	swahili	swahili	no	10		dodoma	rural		always
TZ8	19	120	2	19	1460352	4	2022	1468	44663	1	1977	925	45	45-49	month and year - information complete	completed	12	1405	17	64	2	all woman sample	19	dodoma-urban	dodoma-urban	dodoma	rural		4	1201		700			1	956	not selected	woman not selected	swahili	swahili	swahili	no	10		dodoma	rural		always
TZ8	19	130	2	19	1460352	4	2022	1468	44663	9	2002	1233	19	15-19	month and year - information complete	completed	12	1405	17	64	2	all woman sample	19	dodoma-urban	dodoma-urban	dodoma	rural		1	1504		700			1	956	not selected	woman not selected	swahili	swahili	swahili	no	10		dodoma	rural		always
TZ8	20	8	1	20	1571231	4	2022	1468	44665	12	1995	1152	26	25-29	month and year - information complete	completed	14	1405	17	64	2	all woman sample	20	dodoma-urban	dodoma-urban	dodoma	rural		1	1602		700				1010	selected: capillary	woman selected and interviewed	swahili	swahili	swahili	no	10		dodoma	rural		26	city
TZ8	20	30	2	20	1571231	4	2022	1468	44665	12	1988	1068	33	30-34	month and year - information complete	completed	14	1405	17	64	2	all woman sample	20	dodoma-urban	dodoma-urban	dodoma	rural		1	1504		700			1	1010	selected: micronutrient venous blood	woman not selected	swahili	swahili	swahili	no	10		dodoma	rural		always
TZ8	20	48	4	20	1571231	4	2022	1468	44664	7	1995	1147	26	25-29	month and year - information complete	completed	13	1405	17	64	2	all woman sample	20	dodoma-urban	dodoma-urban	dodoma	rural		1	700		700				1010	not selected	woman not selected	swahili	swahili	swahili	no	10		dodoma	rural		always
TZ8	20	52	2	20	1571231	4	2022	1468	44664	4	1976	916	46	45-49	month and year - information complete	completed	13	1405	17	64	2	all woman sample	20	dodoma-urban	dodoma-urban	dodoma	rural		2	1201		700			1	1010	selected: capillary	woman selected and interviewed	swahili	swahili	swahili	no	10		dodoma	rural		always
TZ8	20	61	2	20	1571231	4	2022	1468	44664	2	1981	974	41	40-44	month and year - information complete	completed	13	1405	17	64	2	all woman sample	20	dodoma-urban	dodoma-urban	dodoma	rural		1	1602		700			1	1010	selected: capillary	woman selected and interviewed	swahili	swahili	swahili	no	10		dodoma	rural		41	city
TZ8	20	70	1	20	1571231	4	2022	1468	44664	3	1992	1107	30	30-34	month and year - information complete	completed	13	1405	17	64	2	all woman sample	20	dodoma-urban	dodoma-urban	dodoma	rural		1	700		700				1010	selected: capillary	woman selected and interviewed	swahili	swahili	swahili	no	10		dodoma	rural		always
TZ8	20	79	1	20	1571231	4	2022	1468	44664	12	1983	1008	38	35-39	month and year - information complete	completed	13	1405	17	64	2	all woman sample	20	dodoma-urban	dodoma-urban	dodoma	rural		1	904		700			husband not in household	1010	selected: capillary	woman not selected	swahili	swahili	swahili	no	10		dodoma	rural		always
TZ8	20	79	2	20	1571231	4	2022	1468	44664	8	2005	1268	16	15-19	month and year - information complete	completed	13	1405	17	64	2	all woman sample	20	dodoma-urban	dodoma-urban	dodoma	rural		2	1201		700				1010	selected: capillary	woman selected and interviewed	swahili	swahili	swahili	no	10		dodoma	rural		always
TZ8	20	88	2	20	1571231	4	2022	1468	44664	3	1995	1143	27	25-29	month and year - information complete	completed	13	1405	17	64	2	all woman sample	20	dodoma-urban	dodoma-urban	dodoma	rural		1	904		700			1	1010	selected: capillary	woman selected and interviewed	swahili	swahili	swahili	no	10		dodoma	rural		always
TZ8	20	93	1	20	1571231	4	2022	1468	44664	7	1980	967	41	40-44	month and year - information complete	completed	13	1405	17	64	2	all woman sample	20	dodoma-urban	dodoma-urban	dodoma	rural		1	1504		700			2	1010	not selected	woman not selected	swahili	swahili	swahili	no	10		dodoma	rural		always
TZ8	20	115	2	20	1571231	4	2022	1468	44665	6	1999	1194	22	20-24	month and year - information complete	completed	14	1405	17	64	2	all woman sample	20	dodoma-urban	dodoma-urban	dodoma	rural		3	1602		700			1	1010	selected: capillary	woman selected and interviewed	swahili	swahili	swahili	no	10		dodoma	rural		22	city
TZ8	21	9	2	21	1286881	4	2022	1468	44653	1	1994	1129	28	25-29	year and age - month imputed	completed	2	1405	17	64	2	all woman sample	21	dodoma-urban	dodoma-urban	dodoma	rural		1	904		700			1	1310	selected: capillary	woman selected and interviewed	swahili	swahili	swahili	no	10		dodoma	rural		always
TZ8	21	14	2	21	1286881	4	2022	1468	44654	4	2004	1252	18	15-19	month and year - information complete	completed	3	1405	17	64	2	all woman sample	21	dodoma-urban	dodoma-urban	dodoma	rural		1	1602		700			1	1310	selected: micronutrient venous blood	woman not selected	swahili	swahili	swahili	no	10		dodoma	rural		18	city
TZ8	21	20	3	21	1286881	4	2022	1468	44653	3	2003	1239	19	15-19	month and year - information complete	completed	2	1405	17	64	2	all woman sample	21	dodoma-urban	dodoma-urban	dodoma	rural		1	700		700				1310	selected: capillary	woman selected and interviewed	swahili	swahili	swahili	no	10		dodoma	rural		always
TZ8	21	31	3	21	1286881	4	2022	1468	44653	9	1990	1089	31	30-34	month and year - information complete	completed	2	1405	17	64	2	all woman sample	21	dodoma-urban	dodoma-urban	dodoma	rural		1	1201		700				1310	selected: capillary	woman selected and interviewed	swahili	swahili	swahili	no	10		dodoma	rural		always
TZ8	21	31	4	21	1286881	4	2022	1468	44653	3	2005	1263	17	15-19	month and year - information complete	completed	2	1405	17	64	2	all woman sample	21	dodoma-urban	dodoma-urban	dodoma	rural		1	1201		700				1310	selected: capillary	woman not selected	swahili	swahili	swahili	no	10		dodoma	rural		always
TZ8	21	74	1	21	1286881	4	2022	1468	44654	2	1979	950	43	40-44	year and age - month imputed	completed	3	1405	17	64	2	all woman sample	21	dodoma-urban	dodoma-urban	dodoma	rural		1	904		700				1310	selected: capillary	woman selected and interviewed	swahili	swahili	swahili	no	10		dodoma	rural		always
TZ8	21	85	2	21	1286881	4	2022	1468	44654	7	1984	1015	37	35-39	month and year - information complete	completed	3	1405	17	64	2	all woman sample	21	dodoma-urban	dodoma-urban	dodoma	rural		1	700		700			1	1310	selected: capillary	woman selected and interviewed	swahili	swahili	swahili	no	10		dodoma	rural		always
TZ8	21	91	3	21	1286881	4	2022	1468	44653	2	2004	1250	18	15-19	month and year - information complete	completed	2	1405	17	64	2	all woman sample	21	dodoma-urban	dodoma-urban	dodoma	rural		1	1602		700				1310	selected: micronutrient venous blood	woman not selected	swahili	swahili	swahili	no	10		dodoma	rural		18	city
TZ8	21	91	4	21	1286881	4	2022	1468	44653	5	2006	1277	15	15-19	month and year - information complete	completed	2	1405	17	64	2	all woman sample	21	dodoma-urban	dodoma-urban	dodoma	rural		1	1602		700				1310	selected: micronutrient venous blood	woman not selected	swahili	swahili	swahili	no	10		dodoma	rural		15	city
TZ8	21	96	2	21	1286881	4	2022	1468	44653	6	2000	1206	21	20-24	month and year - information complete	completed	2	1405	17	64	2	all woman sample	21	dodoma-urban	dodoma-urban	dodoma	rural		1	1504		700			1	1310	selected: capillary	woman selected and interviewed	swahili	swahili	swahili	no	10		dodoma	rural		always
TZ8	21	102	2	21	1286881	4	2022	1468	44654	1	1980	961	42	40-44	month and year - information complete	completed	3	1405	17	64	2	all woman sample	21	dodoma-urban	dodoma-urban	dodoma	rural		2	1201		700			1	1310	not selected	woman not selected	swahili	swahili	swahili	no	10		dodoma	rural		always
TZ8	21	107	2	21	1286881	4	2022	1468	44653	9	1988	1065	33	30-34	month and year - information complete	completed	2	1405	17	64	2	all woman sample	21	dodoma-urban	dodoma-urban	dodoma	rural		1	904		700			1	1310	selected: capillary	woman selected and interviewed	swahili	swahili	swahili	no	10		dodoma	rural		always
TZ8	21	113	2	21	1286881	4	2022	1468	44654	4	1984	1012	38	35-39	month and year - information complete	completed	3	1405	17	64	2	all woman sample	21	dodoma-urban	dodoma-urban	dodoma	rural		1	1201		700			1	1310	not selected	woman not selected	swahili	swahili	swahili	no	10		dodoma	rural		always
TZ8	21	118	4	21	1286881	4	2022	1468	44653	10	1990	1090	31	30-34	month and year - information complete	completed	2	1405	17	64	2	all woman sample	21	dodoma-urban	dodoma-urban	dodoma	rural		2	1504		700			husband not in household	1310	selected: capillary	woman selected and interviewed	swahili	swahili	swahili	no	10		dodoma	rural		0	town
TZ8	21	124	1	21	1286881	4	2022	1468	44653	3	1978	939	44	40-44	month and year - information complete	completed	2	1405	17	64	2	all woman sample	21	dodoma-urban	dodoma-urban	dodoma	rural		1	1602		700			2	1310	selected: micronutrient venous blood	woman not selected	swahili	swahili	swahili	no	10		dodoma	rural		44	city
TZ8	21	134	4	21	1286881	4	2022	1468	44653	11	2005	1271	16	15-19	month and year - information complete	completed	2	1405	17	64	2	all woman sample	21	dodoma-urban	dodoma-urban	dodoma	rural		1	700		700				1310	not selected	woman not selected	swahili	swahili	swahili	no	10		dodoma	rural		always
TZ8	22	4	2	22	1226544	3	2022	1467	44651	2	1998	1178	24	20-24	month and year - information complete	completed	31	1405	18	63	2	all woman sample	22	dodoma-urban	dodoma-urban	dodoma	rural		1	1201		700			1	1138	selected: micronutrient venous blood	woman not selected	swahili	swahili	swahili	no	10		dodoma	rural		always
TZ8	22	7	1	22	1226544	3	2022	1467	44651	1	1973	877	49	45-49	year and age - month imputed	completed	31	1405	18	63	2	all woman sample	22	dodoma-urban	dodoma-urban	dodoma	rural		1	904		700			husband not in household	1138	selected: capillary	woman selected and interviewed	swahili	swahili	swahili	no	10		dodoma	rural		always
TZ8	22	10	2	22	1226544	3	2022	1467	44650	2	1974	890	48	45-49	year and age - month imputed	completed	30	1405	18	63	2	all woman sample	22	dodoma-urban	dodoma-urban	dodoma	rural		2	904		700			1	1138	not selected	woman not selected	swahili	swahili	swahili	no	10		dodoma	rural		always
TZ8	22	10	3	22	1226544	3	2022	1467	44650	5	1999	1193	22	20-24	month and year - information complete	completed	30	1405	18	63	2	all woman sample	22	dodoma-urban	dodoma-urban	dodoma	rural		1	904		700				1138	not selected	woman not selected	swahili	swahili	swahili	yes	10		dodoma	rural		always
TZ8	22	16	2	22	1226544	3	2022	1467	44650	9	1973	885	48	45-49	month and year - information complete	completed	30	1405	18	63	2	all woman sample	22	dodoma-urban	dodoma-urban	dodoma	rural		1	1602		700				1138	selected: micronutrient venous blood	woman not selected	swahili	swahili	swahili	no	10		dodoma	rural		48	city
TZ8	22	24	1	22	1226544	3	2022	1467	44650	2	1982	986	40	40-44	month and year - information complete	completed	30	1405	18	63	2	all woman sample	22	dodoma-urban	dodoma-urban	dodoma	rural		1	1504		700				1138	selected: capillary	woman selected and interviewed	swahili	swahili	swahili	no	10		dodoma	rural		always
TZ8	22	27	2	22	1226544	3	2022	1467	44651	12	1979	960	42	40-44	month and year - information complete	completed	31	1405	18	63	2	all woman sample	22	dodoma-urban	dodoma-urban	dodoma	rural		2	700		700			1	1138	not selected	woman not selected	swahili	swahili	swahili	no	10		dodoma	rural		always
TZ8	22	30	1	22	1226544	3	2022	1467	44651	4	1990	1084	31	30-34	month and year - information complete	completed	31	1405	18	63	2	all woman sample	22	dodoma-urban	dodoma-urban	dodoma	rural		1	1602		700				1138	selected: capillary	woman selected and interviewed	swahili	swahili	swahili	no	10		dodoma	rural		31	city
TZ8	22	33	2	22	1226544	3	2022	1467	44651	1	1974	889	48	45-49	month and year - information complete	completed	31	1405	18	63	2	all woman sample	22	dodoma-urban	dodoma-urban	dodoma	rural		2	1602		700			1	1138	selected: micronutrient venous blood	woman not selected	swahili	swahili	swahili	no	10		dodoma	rural		48	city
TZ8	22	33	4	22	1226544	3	2022	1467	44651	3	2006	1275	16	15-19	month and year - information complete	completed	31	1405	18	63	2	all woman sample	22	dodoma-urban	dodoma-urban	dodoma	rural		1	1602		700				1138	selected: micronutrient venous blood	woman not selected	swahili	swahili	swahili	no	10		dodoma	rural		16	city
TZ8	22	33	7	22	1226544	3	2022	1467	44651	12	1981	984	40	40-44	month and year - information complete	completed	31	1405	18	63	2	all woman sample	22	dodoma-urban	dodoma-urban	dodoma	rural		1	1602		700			1	1138	selected: micronutrient venous blood	woman not selected	swahili	swahili	swahili	no	10		dodoma	rural		40	city
TZ8	22	36	2	22	1226544	3	2022	1467	44650	11	1994	1139	27	25-29	month and year - information complete	completed	30	1405	18	63	2	all woman sample	22	dodoma-urban	dodoma-urban	dodoma	rural		1	1602		700			1	1138	selected: capillary	woman selected and interviewed	swahili	swahili	swahili	no	10		dodoma	rural		27	city
TZ8	22	38	2	22	1226544	3	2022	1467	44650	10	2000	1210	21	20-24	month and year - information complete	completed	30	1405	18	63	2	all woman sample	22	dodoma-urban	dodoma-urban	dodoma	rural		1	904		700			husband not in household	1138	not selected	woman not selected	swahili	swahili	swahili	no	10		dodoma	rural		always
TZ8	22	41	1	22	1226544	3	2022	1467	44651	7	1977	931	44	40-44	month and year - information complete	completed	31	1405	18	63	2	all woman sample	22	dodoma-urban	dodoma-urban	dodoma	rural		1	700		700				1138	selected: capillary	woman selected and interviewed	swahili	swahili	swahili	no	10		dodoma	rural		always
TZ8	22	44	2	22	1226544	3	2022	1467	44651	4	1984	1012	37	35-39	month and year - information complete	completed	31	1405	18	63	2	all woman sample	22	dodoma-urban	dodoma-urban	dodoma	rural		1	1504		700			1	1138	selected: micronutrient venous blood	woman not selected	swahili	swahili	swahili	no	10		dodoma	rural		always
TZ8	22	50	2	22	1226544	3	2022	1467	44651	12	1977	936	44	40-44	month and year - information complete	completed	31	1405	18	63	2	all woman sample	22	dodoma-urban	dodoma-urban	dodoma	rural		1	700		700			1	1138	not selected	woman not selected	swahili	swahili	swahili	no	10		dodoma	rural		always
TZ8	22	50	3	22	1226544	3	2022	1467	44651	8	2005	1268	16	15-19	month and year - information complete	completed	31	1405	18	63	2	all woman sample	22	dodoma-urban	dodoma-urban	dodoma	rural		4	700		700				1138	not selected	woman not selected	swahili	swahili	swahili	no	10		dodoma	rural		always
TZ8	22	53	2	22	1226544	3	2022	1467	44650	6	1989	1074	32	30-34	month and year - information complete	completed	30	1405	18	63	2	all woman sample	22	dodoma-urban	dodoma-urban	dodoma	rural		1	1504		700			1	1138	selected: capillary	woman selected and interviewed	swahili	swahili	swahili	no	10		dodoma	rural		always
TZ8	22	55	2	22	1226544	3	2022	1467	44650	4	1982	988	39	35-39	month and year - information complete	completed	30	1405	18	63	2	all woman sample	22	dodoma-urban	dodoma-urban	dodoma	rural		4	1201		700			1	1138	not selected	woman not selected	swahili	swahili	swahili	no	10		dodoma	rural		always
TZ8	22	58	2	22	1226544	3	2022	1467	44651	3	1992	1107	30	30-34	month and year - information complete	completed	31	1405	18	63	2	all woman sample	22	dodoma-urban	dodoma-urban	dodoma	rural		2	1201		700			1	1138	selected: capillary	woman selected and interviewed	swahili	swahili	swahili	no	10		dodoma	rural		always
TZ8	22	64	2	22	1226544	3	2022	1467	44651	6	1981	978	40	40-44	month and year - information complete	completed	31	1405	18	63	2	all woman sample	22	dodoma-urban	dodoma-urban	dodoma	rural		1	904		700			1	1138	selected: capillary	woman selected and interviewed	swahili	swahili	swahili	no	10		dodoma	rural		always
TZ8	22	64	4	22	1226544	3	2022	1467	44651	12	2005	1272	16	15-19	month and year - information complete	completed	31	1405	18	63	2	all woman sample	22	dodoma-urban	dodoma-urban	dodoma	rural		1	1504		700				1138	selected: capillary	woman not selected	swahili	swahili	swahili	no	10		dodoma	rural		always
TZ8	22	67	1	22	1226544	3	2022	1467	44651	12	1972	876	49	45-49	month and year - information complete	completed	31	1405	18	63	2	all woman sample	22	dodoma-urban	dodoma-urban	dodoma	rural		1	1504		700				1138	not selected	woman not selected	swahili	swahili	swahili	no	10		dodoma	rural		always
TZ8	22	67	11	22	1226544	3	2022	1467	44651	6	1995	1146	26	25-29	month and year - information complete	completed	31	1405	18	63	2	all woman sample	22	dodoma-urban	dodoma-urban	dodoma	rural		1	1504		700			3	1138	not selected	woman not selected	swahili	swahili	swahili	no	10		dodoma	rural		7	countryside
TZ8	22	70	2	22	1226544	3	2022	1467	44650	9	1985	1029	36	35-39	month and year - information complete	completed	30	1405	18	63	2	all woman sample	22	dodoma-urban	dodoma-urban	dodoma	rural		1	700		700			1	1138	selected: capillary	woman selected and interviewed	swahili	swahili	swahili	no	10		dodoma	rural		always
TZ8	23	1	1	23	675368	4	2022	1468	44681	5	1981	977	40	40-44	month and year - information complete	completed	30	1405	17	64	2	all woman sample	23	arusha-rural	arusha-rural	arusha	urban		1	504		300				1526	not selected	woman not selected	swahili	swahili	swahili	no	3		arusha	urban		always
TZ8	23	1	2	23	675368	4	2022	1468	44681	8	1996	1160	25	25-29	month and year - information complete	completed	30	1405	17	64	2	all woman sample	23	arusha-rural	arusha-rural	arusha	urban		1	504		300				1526	not selected	woman not selected	swahili	swahili	swahili	no	3		arusha	urban		always
TZ8	23	1	3	23	675368	4	2022	1468	44681	12	1995	1152	26	25-29	month and year - information complete	completed	30	1405	17	64	2	all woman sample	23	arusha-rural	arusha-rural	arusha	urban		1	504		300				1526	not selected	woman not selected	swahili	swahili	swahili	no	3		arusha	urban		always
TZ8	23	5	2	23	675368	4	2022	1468	44681	8	1983	1004	38	35-39	month and year - information complete	completed	30	1405	17	64	2	all woman sample	23	arusha-rural	arusha-rural	arusha	urban		3	504		300				1526	selected: capillary	woman not selected	swahili	swahili	swahili	no	3		arusha	urban		2	town
TZ8	23	5	4	23	675368	4	2022	1468	44681	2	1989	1070	33	30-34	month and year - information complete	completed	30	1405	17	64	2	all woman sample	23	arusha-rural	arusha-rural	arusha	urban		1	504		300			husband not in household	1526	selected: capillary	woman selected and interviewed	swahili	swahili	swahili	no	3		arusha	urban		visitor
TZ8	23	17	2	23	675368	4	2022	1468	44681	5	1979	953	42	40-44	month and year - information complete	completed	30	1405	17	64	2	all woman sample	23	arusha-rural	arusha-rural	arusha	urban		1	504		300			1	1526	not selected	woman not selected	swahili	swahili	swahili	no	3		arusha	urban		24	countryside
TZ8	23	17	3	23	675368	4	2022	1468	44681	11	2002	1235	19	15-19	month and year - information complete	completed	30	1405	17	64	2	all woman sample	23	arusha-rural	arusha-rural	arusha	urban		1	504		300				1526	not selected	woman not selected	swahili	swahili	swahili	no	3		arusha	urban		always
TZ8	23	21	2	23	675368	5	2022	1469	44682	11	1996	1163	25	25-29	month and year - information complete	completed	1	1405	16	65	2	all woman sample	23	arusha-rural	arusha-rural	arusha	urban		1	704		300			1	1526	selected: capillary	woman selected and interviewed	swahili	swahili	swahili	no	3		arusha	urban		always
TZ8	23	24	2	23	675368	5	2022	1469	44682	5	1976	917	46	45-49	month and year - information complete	completed	1	1405	16	65	2	all woman sample	23	arusha-rural	arusha-rural	arusha	urban		1	504		300			1	1526	selected: micronutrient venous blood	woman not selected	swahili	swahili	swahili	no	3		arusha	urban		always
TZ8	23	24	3	23	675368	5	2022	1469	44682	4	2000	1204	22	20-24	month and year - information complete	completed	1	1405	16	65	2	all woman sample	23	arusha-rural	arusha-rural	arusha	urban		2	504		300				1526	selected: micronutrient venous blood	woman not selected	swahili	swahili	swahili	no	3		arusha	urban		always
TZ8	23	36	2	23	675368	5	2022	1469	44682	11	1982	995	39	35-39	month and year - information complete	completed	1	1405	16	65	2	all woman sample	23	arusha-rural	arusha-rural	arusha	urban		1	1002		300			1	1526	selected: capillary	woman selected and interviewed	swahili	swahili	swahili	no	3		arusha	urban		always
TZ8	23	40	2	23	675368	5	2022	1469	44682	3	1979	951	43	40-44	month and year - information complete	completed	1	1405	16	65	2	all woman sample	23	arusha-rural	arusha-rural	arusha	urban		2	1002		300			1	1526	not selected	woman not selected	swahili	swahili	swahili	no	3		arusha	urban		15	countryside
TZ8	23	40	3	23	675368	4	2022	1468	44681	8	2003	1244	18	15-19	month and year - information complete	completed	30	1405	17	64	2	all woman sample	23	arusha-rural	arusha-rural	arusha	urban		1	1002		300				1526	not selected	woman not selected	swahili	swahili	swahili	no	3		arusha	urban		0	countryside
TZ8	23	44	2	23	675368	5	2022	1469	44682	4	2002	1228	20	20-24	month and year - information complete	completed	1	1405	16	65	2	all woman sample	23	arusha-rural	arusha-rural	arusha	urban		1	504		300				1526	selected: capillary	woman selected and interviewed	swahili	swahili	swahili	no	3		arusha	urban		1	countryside
TZ8	23	48	1	23	675368	5	2022	1469	44682	4	1982	988	40	40-44	month and year - information complete	completed	1	1405	16	65	2	all woman sample	23	arusha-rural	arusha-rural	arusha	urban		2	704		300				1526	selected: micronutrient venous blood	woman not selected	swahili	swahili	swahili	no	3		arusha	urban		22	countryside
TZ8	23	51	2	23	675368	5	2022	1469	44682	2	2000	1202	22	20-24	month and year - information complete	completed	1	1405	16	65	2	all woman sample	23	arusha-rural	arusha-rural	arusha	urban		2	704		300			husband not in household	1526	selected: capillary	woman selected and interviewed	swahili	swahili	swahili	no	3		arusha	urban		always
TZ8	23	51	5	23	675368	5	2022	1469	44682	9	1999	1197	22	20-24	month and year - information complete	completed	1	1405	16	65	2	all woman sample	23	arusha-rural	arusha-rural	arusha	urban		1	704		300				1526	selected: capillary	woman not selected	swahili	swahili	swahili	no	3		arusha	urban		0	countryside
TZ8	23	55	1	23	675368	4	2022	1468	44681	9	1987	1053	34	30-34	month and year - information complete	completed	30	1405	17	64	2	all woman sample	23	arusha-rural	arusha-rural	arusha	urban		1	704		300				1526	not selected	woman not selected	swahili	swahili	swahili	no	3		arusha	urban		1	city
TZ8	23	63	4	23	675368	4	2022	1468	44681	7	1992	1111	29	25-29	month and year - information complete	completed	30	1405	17	64	2	all woman sample	23	arusha-rural	arusha-rural	arusha	urban		3	704		300			3	1526	selected: micronutrient venous blood	woman not selected	swahili	swahili	swahili	no	3		arusha	urban		13	countryside
TZ8	23	67	2	23	675368	4	2022	1468	44681	6	1996	1158	25	25-29	month and year - information complete	completed	30	1405	17	64	2	all woman sample	23	arusha-rural	arusha-rural	arusha	urban		1	704		300			1	1526	selected: capillary	woman selected and interviewed	swahili	swahili	swahili	no	3		arusha	urban		5	city
TZ8	23	71	2	23	675368	4	2022	1468	44681	5	1986	1037	35	35-39	month and year - information complete	completed	30	1405	17	64	2	all woman sample	23	arusha-rural	arusha-rural	arusha	urban		1	1002		300			1	1526	not selected	woman not selected	swahili	swahili	swahili	no	3		arusha	urban		3	town
TZ8	23	74	3	23	675368	5	2022	1469	44683	12	1979	960	42	40-44	month and year - information complete	completed	2	1405	16	65	2	all woman sample	23	arusha-rural	arusha-rural	arusha	urban		4	704		300				1526	selected: capillary	woman selected and interviewed	swahili	swahili	swahili	no	3		arusha	urban		always
TZ8	23	74	4	23	675368	5	2022	1469	44683	4	1986	1036	36	35-39	month and year - information complete	completed	2	1405	16	65	2	all woman sample	23	arusha-rural	arusha-rural	arusha	urban		4	704		300				1526	selected: capillary	woman not selected	swahili	swahili	swahili	no	3		arusha	urban		always
TZ8	23	78	1	23	675368	5	2022	1469	44682	4	1982	988	40	40-44	month and year - information complete	completed	1	1405	16	65	2	all woman sample	23	arusha-rural	arusha-rural	arusha	urban		1	704		300			husband not in household	1526	not selected	woman not selected	swahili	swahili	swahili	no	3		arusha	urban		18	city
TZ8	23	82	1	23	675368	5	2022	1469	44682	2	1974	890	48	45-49	month and year - information complete	completed	1	1405	16	65	2	all woman sample	23	arusha-rural	arusha-rural	arusha	urban		1	504		300				1526	selected: capillary	woman selected and interviewed	swahili	swahili	swahili	no	3		arusha	urban		17	town
TZ8	23	86	5	23	675368	5	2022	1469	44682	1	2006	1273	16	15-19	month and year - information complete	completed	1	1405	16	65	2	all woman sample	23	arusha-rural	arusha-rural	arusha	urban		1	1002		300				1526	selected: micronutrient venous blood	woman not selected	swahili	swahili	swahili	no	3		arusha	urban		0	countryside
TZ8	23	90	1	23	675368	5	2022	1469	44682	12	1989	1080	32	30-34	month and year - information complete	completed	1	1405	16	65	2	all woman sample	23	arusha-rural	arusha-rural	arusha	urban		1	1002		300				1526	selected: capillary	woman selected and interviewed	swahili	swahili	swahili	no	3		arusha	urban		10	town
TZ8	23	90	6	23	675368	5	2022	1469	44682	12	2003	1248	18	15-19	month and year - information complete	completed	1	1405	16	65	2	all woman sample	23	arusha-rural	arusha-rural	arusha	urban		1	1002		300				1526	selected: capillary	woman not selected	swahili	swahili	swahili	no	3		arusha	urban		visitor
TZ8	23	94	2	23	675368	4	2022	1468	44681	11	1980	971	41	40-44	month and year - information complete	completed	30	1405	17	64	2	all woman sample	23	arusha-rural	arusha-rural	arusha	urban		1	1002		300			1	1526	not selected	woman not selected	swahili	swahili	swahili	no	3		arusha	urban		18	countryside
TZ8	23	98	1	23	675368	4	2022	1468	44681	4	1987	1048	35	35-39	month and year - information complete	completed	30	1405	17	64	2	all woman sample	23	arusha-rural	arusha-rural	arusha	urban		1	1002		300			husband not in household	1526	selected: capillary	woman selected and interviewed	swahili	swahili	swahili	no	3		arusha	urban		9	countryside
TZ8	24	1	2	24	816594	5	2022	1469	44686	5	1986	1037	36	35-39	month and year - information complete	completed	5	1405	16	65	2	all woman sample	24	arusha-rural	arusha-rural	arusha	rural		1	504		300			1	1320	selected: capillary	woman selected and interviewed	swahili	swahili	swahili	no	3		arusha	rural		7	countryside
TZ8	24	3	2	24	816594	5	2022	1469	44685	6	1997	1170	24	20-24	month and year - information complete	completed	4	1405	16	65	2	all woman sample	24	arusha-rural	arusha-rural	arusha	rural		1	504		300			1	1320	selected: micronutrient venous blood	woman not selected	swahili	swahili	swahili	no	3		arusha	rural		always
TZ8	24	5	2	24	816594	5	2022	1469	44685	7	1995	1147	26	25-29	month and year - information complete	completed	4	1405	16	65	2	all woman sample	24	arusha-rural	arusha-rural	arusha	rural		3	504		300			1	1320	selected: capillary	woman selected and interviewed	swahili	swahili	swahili	yes	3		arusha	rural		16	countryside
TZ8	24	7	1	24	816594	5	2022	1469	44687	4	2001	1216	21	20-24	month and year - information complete	completed	6	1405	16	65	2	all woman sample	24	arusha-rural	arusha-rural	arusha	rural		2	504		300			husband not in household	1320	not selected	woman not selected	swahili	swahili	swahili	no	3		arusha	rural		2	countryside
TZ8	24	8	1	24	816594	5	2022	1469	44686	7	1976	919	45	45-49	month and year - information complete	completed	5	1405	16	65	2	all woman sample	24	arusha-rural	arusha-rural	arusha	rural		2	504		300			husband not in household	1320	selected: capillary	woman selected and interviewed	swahili	swahili	swahili	no	3		arusha	rural		always
TZ8	24	10	2	24	816594	5	2022	1469	44686	7	1980	967	41	40-44	month and year - information complete	completed	5	1405	16	65	2	all woman sample	24	arusha-rural	arusha-rural	arusha	rural		1	504		300			1	1320	selected: micronutrient venous blood	woman not selected	swahili	swahili	swahili	no	3		arusha	rural		18	countryside
TZ8	24	12	2	24	816594	5	2022	1469	44686	3	1992	1107	30	30-34	month and year - information complete	completed	5	1405	16	65	2	all woman sample	24	arusha-rural	arusha-rural	arusha	rural		1	504		300			1	1320	selected: capillary	woman selected and interviewed	swahili	swahili	swahili	no	3		arusha	rural		11	countryside
TZ8	24	14	2	24	816594	5	2022	1469	44686	6	1980	966	41	40-44	month and year - information complete	completed	5	1405	16	65	2	all woman sample	24	arusha-rural	arusha-rural	arusha	rural		1	1002		300			1	1320	not selected	woman not selected	swahili	swahili	swahili	no	3		arusha	rural		27	countryside
TZ8	24	14	6	24	816594	5	2022	1469	44686	9	2001	1221	20	20-24	month and year - information complete	completed	5	1405	16	65	2	all woman sample	24	arusha-rural	arusha-rural	arusha	rural		1	1002		300			husband not in household	1320	not selected	woman not selected	swahili	swahili	swahili	no	3		arusha	rural		0	countryside
TZ8	24	14	8	24	816594	5	2022	1469	44686	7	2003	1243	18	15-19	month and year - information complete	completed	5	1405	16	65	2	all woman sample	24	arusha-rural	arusha-rural	arusha	rural		1	1002		300			3	1320	not selected	woman not selected	swahili	swahili	swahili	no	3		arusha	rural		4	countryside
TZ8	24	16	2	24	816594	5	2022	1469	44687	7	1995	1147	26	25-29	month and year - information complete	completed	6	1405	16	65	2	all woman sample	24	arusha-rural	arusha-rural	arusha	rural		1	704		300			1	1320	selected: capillary	woman selected and interviewed	swahili	swahili	swahili	no	3		arusha	rural		always
TZ8	24	17	2	24	816594	5	2022	1469	44687	12	1992	1116	29	25-29	month and year - information complete	completed	6	1405	16	65	2	all woman sample	24	arusha-rural	arusha-rural	arusha	rural		2	704		300			1	1320	not selected	woman not selected	swahili	swahili	swahili	no	3		arusha	rural		always
TZ8	24	19	3	24	816594	5	2022	1469	44686	3	2004	1251	18	15-19	month and year - information complete	completed	5	1405	16	65	2	all woman sample	24	arusha-rural	arusha-rural	arusha	rural		1	1002		300			4	1320	selected: capillary	woman selected and interviewed	swahili	swahili	swahili	no	3		arusha	rural		2	countryside
TZ8	24	21	2	24	816594	5	2022	1469	44685	2	1978	938	44	40-44	month and year - information complete	completed	4	1405	16	65	2	all woman sample	24	arusha-rural	arusha-rural	arusha	rural		2	704		300			1	1320	selected: micronutrient venous blood	woman not selected	swahili	swahili	swahili	yes	3		arusha	rural		always
TZ8	24	21	9	24	816594	5	2022	1469	44685	7	2002	1231	19	15-19	month and year - information complete	completed	4	1405	16	65	2	all woman sample	24	arusha-rural	arusha-rural	arusha	rural		1	704		300			3	1320	selected: micronutrient venous blood	woman not selected	swahili	swahili	swahili	no	3		arusha	rural		always
TZ8	24	23	1	24	816594	5	2022	1469	44687	3	1997	1167	25	25-29	month and year - information complete	completed	6	1405	16	65	2	all woman sample	24	arusha-rural	arusha-rural	arusha	rural		1	704		300			husband not in household	1320	selected: capillary	woman selected and interviewed	swahili	swahili	swahili	no	3		arusha	rural		always
TZ8	24	24	2	24	816594	5	2022	1469	44687	2	1974	890	48	45-49	month and year - information complete	completed	6	1405	16	65	2	all woman sample	24	arusha-rural	arusha-rural	arusha	rural		1	504		300			1	1320	not selected	woman not selected	swahili	swahili	swahili	yes	3		arusha	rural		always
TZ8	24	26	1	24	816594	5	2022	1469	44686	1	1990	1081	32	30-34	month and year - information complete	completed	5	1405	16	65	2	all woman sample	24	arusha-rural	arusha-rural	arusha	rural		1	704		300			husband not in household	1320	selected: capillary	woman selected and interviewed	swahili	swahili	swahili	no	3		arusha	rural		always
TZ8	24	28	2	24	816594	5	2022	1469	44685	2	1991	1094	31	30-34	month and year - information complete	completed	4	1405	16	65	2	all woman sample	24	arusha-rural	arusha-rural	arusha	rural		1	704		300			1	1320	selected: micronutrient venous blood	woman not selected	swahili	swahili	swahili	no	3		arusha	rural		always
TZ8	24	28	3	24	816594	5	2022	1469	44685	7	2006	1279	15	15-19	month and year - information complete	completed	4	1405	16	65	2	all woman sample	24	arusha-rural	arusha-rural	arusha	rural		2	704		300				1320	selected: micronutrient venous blood	woman not selected	swahili	swahili	swahili	yes	3		arusha	rural		always
TZ8	24	30	1	24	816594	5	2022	1469	44686	3	1980	963	42	40-44	month and year - information complete	completed	5	1405	16	65	2	all woman sample	24	arusha-rural	arusha-rural	arusha	rural		1	704		300			husband not in household	1320	selected: capillary	woman not selected	swahili	swahili	swahili	no	3		arusha	rural		always
TZ8	24	30	3	24	816594	5	2022	1469	44686	3	2006	1275	16	15-19	month and year - information complete	completed	5	1405	16	65	2	all woman sample	24	arusha-rural	arusha-rural	arusha	rural		2	704		300				1320	selected: capillary	woman not selected	swahili	swahili	swahili	no	3		arusha	rural		always
TZ8	24	30	6	24	816594	5	2022	1469	44686	4	2007	1288	15	15-19	month and year - information complete	completed	5	1405	16	65	2	all woman sample	24	arusha-rural	arusha-rural	arusha	rural		2	704		300			8	1320	selected: capillary	woman selected and interviewed	swahili	swahili	swahili	no	3		arusha	rural		always
TZ8	24	31	1	24	816594	5	2022	1469	44686	7	1982	991	39	35-39	month and year - information complete	completed	5	1405	16	65	2	all woman sample	24	arusha-rural	arusha-rural	arusha	rural		2	704		300			husband not in household	1320	not selected	woman not selected	swahili	swahili	swahili	no	3		arusha	rural		always
TZ8	24	31	6	24	816594	5	2022	1469	44686	7	2003	1243	18	15-19	month and year - information complete	completed	5	1405	16	65	2	all woman sample	24	arusha-rural	arusha-rural	arusha	rural		1	704		300			2	1320	not selected	woman not selected	swahili	swahili	swahili	no	3		arusha	rural		always
TZ8	24	33	3	24	816594	5	2022	1469	44686	6	2005	1266	16	15-19	month and year - information complete	completed	5	1405	16	65	2	all woman sample	24	arusha-rural	arusha-rural	arusha	rural		3	704		300				1320	selected: capillary	woman not selected	swahili	swahili	swahili	no	3		arusha	rural		always
TZ8	24	33	5	24	816594	5	2022	1469	44686	4	2001	1216	21	20-24	month and year - information complete	completed	5	1405	16	65	2	all woman sample	24	arusha-rural	arusha-rural	arusha	rural		1	704		300			2	1320	selected: capillary	woman selected and interviewed	swahili	swahili	swahili	no	3		arusha	rural		always
TZ8	24	35	2	24	816594	5	2022	1469	44685	1	1982	985	40	40-44	month and year - information complete	completed	4	1405	16	65	2	all woman sample	24	arusha-rural	arusha-rural	arusha	rural		1	704		300			1	1320	not selected	woman not selected	swahili	swahili	swahili	no	3		arusha	rural		always
TZ8	24	37	1	24	816594	5	2022	1469	44685	2	1977	926	45	45-49	month and year - information complete	completed	4	1405	16	65	2	all woman sample	24	arusha-rural	arusha-rural	arusha	rural		2	1002		300			husband not in household	1320	selected: capillary	woman selected and interviewed	swahili	swahili	swahili	no	3		arusha	rural		27	countryside
TZ8	24	39	2	24	816594	5	2022	1469	44685	3	1993	1119	29	25-29	month and year - information complete	completed	4	1405	16	65	2	all woman sample	24	arusha-rural	arusha-rural	arusha	rural		1	1002		300			1	1320	selected: micronutrient venous blood	woman not selected	swahili	swahili	swahili	no	3		arusha	rural		10	countryside
TZ8	24	39	7	24	816594	5	2022	1469	44685	4	2006	1276	16	15-19	month and year - information complete	completed	4	1405	16	65	2	all woman sample	24	arusha-rural	arusha-rural	arusha	rural		1	1002		300			husband not in household	1320	selected: micronutrient venous blood	woman not selected	swahili	swahili	swahili	no	3		arusha	rural		visitor
TZ8	24	40	4	24	816594	5	2022	1469	44685	4	2006	1276	16	15-19	month and year - information complete	completed	4	1405	16	65	2	all woman sample	24	arusha-rural	arusha-rural	arusha	rural		1	1002		300				1320	selected: capillary	woman selected and interviewed	swahili	swahili	swahili	no	3		arusha	rural		always
TZ8	24	40	6	24	816594	5	2022	1469	44685	3	2006	1275	16	15-19	month and year - information complete	completed	4	1405	16	65	2	all woman sample	24	arusha-rural	arusha-rural	arusha	rural		1	1002		300			2	1320	selected: capillary	woman not selected	swahili	swahili	swahili	no	3		arusha	rural		0	countryside
TZ8	24	44	7	24	816594	5	2022	1469	44686	12	2003	1248	18	15-19	month and year - information complete	completed	5	1405	16	65	2	all woman sample	24	arusha-rural	arusha-rural	arusha	rural		1	1002		300			husband not in household	1320	selected: capillary	woman selected and interviewed	swahili	swahili	swahili	no	3		arusha	rural		2	countryside
TZ8	24	46	1	24	816594	5	2022	1469	44686	2	1992	1106	30	30-34	month and year - information complete	completed	5	1405	16	65	2	all woman sample	24	arusha-rural	arusha-rural	arusha	rural		1	1002		300			husband not in household	1320	not selected	woman not selected	swahili	swahili	swahili	no	3		arusha	rural		13	countryside
TZ8	25	2	2	25	831585	4	2022	1468	44657	2	1992	1106	30	30-34	month and year - information complete	completed	6	1405	17	64	2	all woman sample	25	arusha-rural	arusha-rural	arusha	rural		1	504		300			1	1808	selected: capillary	woman selected and interviewed	swahili	swahili	swahili	no	3		arusha	rural		always
TZ8	25	5	2	25	831585	4	2022	1468	44657	3	1991	1095	31	30-34	month and year - information complete	completed	6	1405	17	64	2	all woman sample	25	arusha-rural	arusha-rural	arusha	rural		3	704		300			1	1808	selected: micronutrient venous blood	woman not selected	swahili	swahili	swahili	no	3		arusha	rural		always
TZ8	25	8	4	25	831585	4	2022	1468	44672	1	2007	1285	15	15-19	month and year - information complete	completed	21	1405	17	64	2	all woman sample	25	arusha-rural	arusha-rural	arusha	rural		1	1002		300				1808	selected: capillary	woman selected and interviewed	swahili	swahili	swahili	no	3		arusha	rural		always
TZ8	25	10	2	25	831585	4	2022	1468	44657	2	1995	1142	27	25-29	month and year - information complete	completed	6	1405	17	64	2	all woman sample	25	arusha-rural	arusha-rural	arusha	rural		1	504		300			1	1808	not selected	woman not selected	swahili	swahili	swahili	no	3		arusha	rural		7	countryside
TZ8	25	13	2	25	831585	4	2022	1468	44657	2	1990	1082	32	30-34	month and year - information complete	completed	6	1405	17	64	2	all woman sample	25	arusha-rural	arusha-rural	arusha	rural		1	504		300			1	1808	selected: capillary	woman selected and interviewed	swahili	swahili	swahili	no	3		arusha	rural		always
TZ8	25	15	2	25	831585	3	2022	1467	44651	10	1986	1042	35	35-39	month and year - information complete	completed	31	1405	18	63	2	all woman sample	25	arusha-rural	arusha-rural	arusha	rural		1	704		300			1	1808	selected: micronutrient venous blood	woman not selected	swahili	swahili	swahili	no	3		arusha	rural		17	countryside
TZ8	25	18	2	25	831585	3	2022	1467	44651	4	2000	1204	21	20-24	month and year - information complete	completed	31	1405	18	63	2	all woman sample	25	arusha-rural	arusha-rural	arusha	rural		1	504		300			1	1808	selected: capillary	woman selected and interviewed	swahili	swahili	swahili	no	3		arusha	rural		4	countryside
TZ8	25	23	1	25	831585	4	2022	1468	44672	11	1972	875	49	45-49	month and year - information complete	completed	21	1405	17	64	2	all woman sample	25	arusha-rural	arusha-rural	arusha	rural		2	504		300				1808	selected: capillary	woman not selected	swahili	swahili	swahili	yes	3		arusha	rural		always
TZ8	25	23	2	25	831585	4	2022	1468	44672	7	2001	1219	20	20-24	month and year - information complete	completed	21	1405	17	64	2	all woman sample	25	arusha-rural	arusha-rural	arusha	rural		1	704		300				1808	selected: capillary	woman selected and interviewed	swahili	swahili	swahili	no	3		arusha	rural		always
TZ8	25	26	2	25	831585	4	2022	1468	44657	8	2001	1220	20	20-24	month and year - information complete	completed	6	1405	17	64	2	all woman sample	25	arusha-rural	arusha-rural	arusha	rural		1	1002		300			1	1808	not selected	woman not selected	swahili	swahili	swahili	no	3		arusha	rural		always
TZ8	25	29	2	25	831585	4	2022	1468	44672	6	1980	966	41	40-44	month and year - information complete	completed	21	1405	17	64	2	all woman sample	25	arusha-rural	arusha-rural	arusha	rural		2	504		300			1	1808	selected: capillary	woman selected and interviewed	swahili	swahili	swahili	no	3		arusha	rural		always
TZ8	25	31	2	25	831585	4	2022	1468	44658	5	1996	1157	25	25-29	month and year - information complete	completed	7	1405	17	64	2	all woman sample	25	arusha-rural	arusha-rural	arusha	rural		1	504		300			1	1808	selected: micronutrient venous blood	woman not selected	swahili	swahili	swahili	no	3		arusha	rural		1	countryside
TZ8	25	34	2	25	831585	4	2022	1468	44672	3	1997	1167	25	25-29	month and year - information complete	completed	21	1405	17	64	2	all woman sample	25	arusha-rural	arusha-rural	arusha	rural		1	504		300			1	1808	selected: capillary	woman selected and interviewed	swahili	swahili	swahili	no	3		arusha	rural		always
TZ8	25	36	2	25	831585	4	2022	1468	44672	3	1985	1023	37	35-39	month and year - information complete	completed	21	1405	17	64	2	all woman sample	25	arusha-rural	arusha-rural	arusha	rural		1	704		300			1	1808	not selected	woman not selected	swahili	swahili	swahili	no	3		arusha	rural		always
TZ8	25	42	2	25	831585	3	2022	1467	44651	10	1974	898	47	45-49	month and year - information complete	completed	31	1405	18	63	2	all woman sample	25	arusha-rural	arusha-rural	arusha	rural		1	504		300			1	1808	selected: micronutrient venous blood	woman not selected	swahili	swahili	swahili	no	3		arusha	rural		33	countryside
TZ8	25	44	2	25	831585	3	2022	1467	44651	3	1992	1107	30	30-34	month and year - information complete	completed	31	1405	18	63	2	all woman sample	25	arusha-rural	arusha-rural	arusha	rural		2	1002		300			1	1808	selected: capillary	woman selected and interviewed	swahili	swahili	swahili	no	3		arusha	rural		always
TZ8	25	49	2	25	831585	4	2022	1468	44672	8	1984	1016	37	35-39	month and year - information complete	completed	21	1405	17	64	2	all woman sample	25	arusha-rural	arusha-rural	arusha	rural		4	1002		300			1	1808	selected: capillary	woman selected and interviewed	swahili	swahili	swahili	no	3		arusha	rural		always
TZ8	25	52	2	25	831585	4	2022	1468	44658	3	1994	1131	28	25-29	month and year - information complete	completed	7	1405	17	64	2	all woman sample	25	arusha-rural	arusha-rural	arusha	rural		1	1002		300			1	1808	not selected	woman not selected	swahili	swahili	swahili	no	3		arusha	rural		always
TZ8	25	55	1	25	831585	4	2022	1468	44657	7	1996	1159	25	25-29	month and year - information complete	completed	6	1405	17	64	2	all woman sample	25	arusha-rural	arusha-rural	arusha	rural		1	1002		300			husband not in household	1808	selected: capillary	woman selected and interviewed	swahili	swahili	swahili	no	3		arusha	rural		always
TZ8	25	57	4	25	831585	4	2022	1468	44657	6	2004	1254	17	15-19	month and year - information complete	completed	6	1405	17	64	2	all woman sample	25	arusha-rural	arusha-rural	arusha	rural		1	1002		300				1808	selected: micronutrient venous blood	woman not selected	swahili	swahili	swahili	no	3		arusha	rural		always
TZ8	25	63	1	25	831585	4	2022	1468	44657	2	2002	1226	20	20-24	month and year - information complete	completed	6	1405	17	64	2	all woman sample	25	arusha-rural	arusha-rural	arusha	rural		1	704		300			husband not in household	1808	not selected	woman not selected	swahili	swahili	swahili	no	3		arusha	rural		always
TZ8	25	65	2	25	831585	4	2022	1468	44672	2	1993	1118	29	25-29	month and year - information complete	completed	21	1405	17	64	2	all woman sample	25	arusha-rural	arusha-rural	arusha	rural		4	704		300			1	1808	selected: capillary	woman selected and interviewed	swahili	swahili	swahili	yes	3		arusha	rural		always
TZ8	25	68	2	25	831585	4	2022	1468	44658	1	1979	949	43	40-44	month and year - information complete	completed	7	1405	17	64	2	all woman sample	25	arusha-rural	arusha-rural	arusha	rural		5	704		300			1	1808	not selected	woman not selected	swahili	swahili	swahili	no	3		arusha	rural		always
TZ8	25	68	8	25	831585	4	2022	1468	44658	10	2002	1234	19	15-19	month and year - information complete	completed	7	1405	17	64	2	all woman sample	25	arusha-rural	arusha-rural	arusha	rural		1	704		300			husband not in household	1808	not selected	woman not selected	swahili	swahili	swahili	no	3		arusha	rural		always
TZ8	26	4	2	26	1349155	3	2022	1467	44648	5	1978	941	43	40-44	month and year - information complete	completed	28	1405	18	63	2	all woman sample	26	arusha-rural	arusha-rural	arusha	rural		2	1002		300			1	1292	selected: capillary	woman not selected	swahili	swahili	swahili	no	3		arusha	rural		always
TZ8	26	4	5	26	1349155	3	2022	1467	44648	12	2006	1284	15	15-19	month and year - information complete	completed	28	1405	18	63	2	all woman sample	26	arusha-rural	arusha-rural	arusha	rural		2	1002		300				1292	selected: capillary	woman selected and interviewed	swahili	swahili	swahili	no	3		arusha	rural		always
TZ8	26	9	2	26	1349155	3	2022	1467	44647	6	1993	1122	28	25-29	month and year - information complete	completed	27	1405	18	63	2	all woman sample	26	arusha-rural	arusha-rural	arusha	rural		1	504		300			1	1292	selected: micronutrient venous blood	woman not selected	swahili	swahili	swahili	no	3		arusha	rural		always
TZ8	26	18	2	26	1349155	3	2022	1467	44648	11	1974	899	47	45-49	month and year - information complete	completed	28	1405	18	63	2	all woman sample	26	arusha-rural	arusha-rural	arusha	rural		1	704		300			1	1292	not selected	woman not selected	swahili	swahili	swahili	no	3		arusha	rural		10	city
TZ8	26	22	2	26	1349155	3	2022	1467	44648	2	2000	1202	22	20-24	month and year - information complete	completed	28	1405	18	63	2	all woman sample	26	arusha-rural	arusha-rural	arusha	rural		1	704		300				1292	selected: capillary	woman selected and interviewed	swahili	swahili	swahili	no	3		arusha	rural		0	countryside
TZ8	26	31	4	26	1349155	3	2022	1467	44648	4	1985	1024	36	35-39	month and year - information complete	completed	28	1405	18	63	2	all woman sample	26	arusha-rural	arusha-rural	arusha	rural		3	704		300				1292	selected: capillary	woman selected and interviewed	swahili	swahili	swahili	no	3		arusha	rural		always
TZ8	26	35	2	26	1349155	3	2022	1467	44647	7	1991	1099	30	30-34	month and year - information complete	completed	27	1405	18	63	2	all woman sample	26	arusha-rural	arusha-rural	arusha	rural		2	704		300			1	1292	not selected	woman not selected	swahili	swahili	swahili	no	3		arusha	rural		always
TZ8	26	39	2	26	1349155	3	2022	1467	44649	9	1997	1173	24	20-24	month and year - information complete	completed	29	1405	18	63	2	all woman sample	26	arusha-rural	arusha-rural	arusha	rural		3	1002		300			1	1292	selected: capillary	woman selected and interviewed	swahili	swahili	swahili	no	3		arusha	rural		3	countryside
TZ8	26	44	2	26	1349155	3	2022	1467	44648	2	1997	1166	25	25-29	month and year - information complete	completed	28	1405	18	63	2	all woman sample	26	arusha-rural	arusha-rural	arusha	rural		1	1002		300			1	1292	not selected	woman not selected	swahili	swahili	swahili	no	3		arusha	rural		3	town
TZ8	26	48	3	26	1349155	3	2022	1467	44647	4	2005	1264	16	15-19	month and year - information complete	completed	27	1405	18	63	2	all woman sample	26	arusha-rural	arusha-rural	arusha	rural		1	1002		300				1292	selected: capillary	woman selected and interviewed	swahili	swahili	swahili	no	3		arusha	rural		always
TZ8	26	53	2	26	1349155	3	2022	1467	44647	4	1997	1168	24	20-24	month and year - information complete	completed	27	1405	18	63	2	all woman sample	26	arusha-rural	arusha-rural	arusha	rural		1	504		300			1	1292	selected: micronutrient venous blood	woman not selected	swahili	swahili	swahili	no	3		arusha	rural		always
TZ8	26	57	2	26	1349155	3	2022	1467	44648	9	1985	1029	36	35-39	month and year - information complete	completed	28	1405	18	63	2	all woman sample	26	arusha-rural	arusha-rural	arusha	rural		1	504		300			1	1292	selected: capillary	woman not selected	swahili	swahili	swahili	no	3		arusha	rural		29	town
TZ8	26	57	3	26	1349155	3	2022	1467	44648	2	2003	1238	19	15-19	month and year - information complete	completed	28	1405	18	63	2	all woman sample	26	arusha-rural	arusha-rural	arusha	rural		1	504		300				1292	selected: capillary	woman selected and interviewed	swahili	swahili	swahili	no	3		arusha	rural		4	countryside
TZ8	26	61	2	26	1349155	3	2022	1467	44647	6	1993	1122	28	25-29	month and year - information complete	completed	27	1405	18	63	2	all woman sample	26	arusha-rural	arusha-rural	arusha	rural		1	504		300			1	1292	not selected	woman not selected	swahili	swahili	swahili	no	3		arusha	rural		3	countryside
TZ8	26	66	2	26	1349155	3	2022	1467	44649	1	1992	1105	30	30-34	month and year - information complete	completed	29	1405	18	63	2	all woman sample	26	arusha-rural	arusha-rural	arusha	rural		2	704		300				1292	selected: capillary	woman selected and interviewed	swahili	swahili	swahili	no	3		arusha	rural		always
TZ8	26	70	2	26	1349155	3	2022	1467	44647	11	1992	1115	29	25-29	month and year - information complete	completed	27	1405	18	63	2	all woman sample	26	arusha-rural	arusha-rural	arusha	rural		1	704		300			1	1292	selected: micronutrient venous blood	woman not selected	swahili	swahili	swahili	no	3		arusha	rural		always
TZ8	26	75	2	26	1349155	3	2022	1467	44647	8	1984	1016	37	35-39	month and year - information complete	completed	27	1405	18	63	2	all woman sample	26	arusha-rural	arusha-rural	arusha	rural		2	1002		300			1	1292	selected: capillary	woman selected and interviewed	swahili	swahili	swahili	no	3		arusha	rural		always
TZ8	26	79	3	26	1349155	3	2022	1467	44649	3	2004	1251	18	15-19	month and year - information complete	completed	29	1405	18	63	2	all woman sample	26	arusha-rural	arusha-rural	arusha	rural		1	704		300				1292	not selected	woman not selected	swahili	swahili	swahili	no	3		arusha	rural		always
TZ8	26	88	2	26	1349155	3	2022	1467	44648	1	1978	937	44	40-44	month and year - information complete	completed	28	1405	18	63	2	all woman sample	26	arusha-rural	arusha-rural	arusha	rural		1	704		300			1	1292	not selected	woman not selected	swahili	swahili	swahili	no	3		arusha	rural		18	countryside
TZ8	26	92	2	26	1349155	3	2022	1467	44649	12	1973	888	48	45-49	month and year - information complete	completed	29	1405	18	63	2	all woman sample	26	arusha-rural	arusha-rural	arusha	rural		1	1002		300			1	1292	selected: capillary	woman selected and interviewed	swahili	swahili	swahili	no	3		arusha	rural		20	town
TZ8	26	92	5	26	1349155	3	2022	1467	44648	10	2006	1282	15	15-19	month and year - information complete	completed	28	1405	18	63	2	all woman sample	26	arusha-rural	arusha-rural	arusha	rural		1	1002		300				1292	selected: capillary	woman not selected	swahili	swahili	swahili	no	3		arusha	rural		0	countryside
TZ8	26	105	2	26	1349155	3	2022	1467	44648	2	1977	926	45	45-49	month and year - information complete	completed	28	1405	18	63	2	all woman sample	26	arusha-rural	arusha-rural	arusha	rural		1	504		300			1	1292	not selected	woman not selected	swahili	swahili	swahili	no	3		arusha	rural		always
TZ8	26	105	3	26	1349155	3	2022	1467	44648	2	2000	1202	22	20-24	month and year - information complete	completed	28	1405	18	63	2	all woman sample	26	arusha-rural	arusha-rural	arusha	rural		1	504		300				1292	not selected	woman not selected	swahili	swahili	swahili	no	3		arusha	rural		always
TZ8	26	114	2	26	1349155	3	2022	1467	44648	9	1996	1161	25	25-29	month and year - information complete	completed	28	1405	18	63	2	all woman sample	26	arusha-rural	arusha-rural	arusha	rural		1	704		300			1	1292	not selected	woman not selected	swahili	swahili	swahili	no	3		arusha	rural		7	countryside
TZ8	27	3	2	27	1362162	3	2022	1467	44645	12	1975	912	46	45-49	month and year - information complete	completed	25	1405	18	63	2	all woman sample	27	arusha-rural	arusha-rural	arusha	rural		2	504		300			1	1644	not selected	woman not selected	swahili	swahili	swahili	no	3		arusha	rural		25	countryside
TZ8	27	3	3	27	1362162	3	2022	1467	44645	10	2003	1246	18	15-19	month and year - information complete	completed	25	1405	18	63	2	all woman sample	27	arusha-rural	arusha-rural	arusha	rural		1	504		300				1644	not selected	woman not selected	swahili	swahili	swahili	no	3		arusha	rural		always
TZ8	27	13	2	27	1362162	3	2022	1467	44645	5	1987	1049	34	30-34	month and year - information complete	completed	25	1405	18	63	2	all woman sample	27	arusha-rural	arusha-rural	arusha	rural		1	1002		300			1	1644	selected: micronutrient venous blood	woman not selected	swahili	swahili	swahili	no	3		arusha	rural		always
TZ8	27	18	2	27	1362162	3	2022	1467	44644	12	1979	960	42	40-44	month and year - information complete	completed	24	1405	18	63	2	all woman sample	27	arusha-rural	arusha-rural	arusha	rural		1	504		300			1	1644	selected: capillary	woman selected and interviewed	swahili	swahili	swahili	no	3		arusha	rural		always
TZ8	27	18	4	27	1362162	3	2022	1467	44645	10	2005	1270	16	15-19	month and year - information complete	completed	25	1405	18	63	2	all woman sample	27	arusha-rural	arusha-rural	arusha	rural		1	504		300				1644	selected: capillary	woman not selected	swahili	swahili	swahili	no	3		arusha	rural		always
TZ8	27	23	2	27	1362162	3	2022	1467	44645	2	1999	1190	23	20-24	month and year - information complete	completed	25	1405	18	63	2	all woman sample	27	arusha-rural	arusha-rural	arusha	rural		1	504		300			1	1644	not selected	woman not selected	swahili	swahili	swahili	no	3		arusha	rural		4	countryside
TZ8	27	27	2	27	1362162	3	2022	1467	44644	12	1972	876	49	45-49	month and year - information complete	completed	24	1405	18	63	2	all woman sample	27	arusha-rural	arusha-rural	arusha	rural		1	504		300			1	1644	selected: capillary	woman not selected	swahili	swahili	swahili	no	3		arusha	rural		always
TZ8	27	27	3	27	1362162	3	2022	1467	44646	2	2007	1286	15	15-19	month and year - information complete	completed	26	1405	18	63	2	all woman sample	27	arusha-rural	arusha-rural	arusha	rural		1	504		300				1644	selected: capillary	woman selected and interviewed	swahili	swahili	swahili	no	3		arusha	rural		always
TZ8	27	32	7	27	1362162	3	2022	1467	44645	2	2005	1262	17	15-19	month and year - information complete	completed	25	1405	18	63	2	all woman sample	27	arusha-rural	arusha-rural	arusha	rural		1	1002		300				1644	selected: micronutrient venous blood	woman not selected	swahili	swahili	swahili	no	3		arusha	rural		always
TZ8	27	47	3	27	1362162	3	2022	1467	44646	10	1998	1186	23	20-24	month and year - information complete	completed	26	1405	18	63	2	all woman sample	27	arusha-rural	arusha-rural	arusha	rural		1	704		300				1644	selected: capillary	woman selected and interviewed	swahili	swahili	swahili	no	3		arusha	rural		always
TZ8	27	51	2	27	1362162	3	2022	1467	44646	5	1977	929	44	40-44	month and year - information complete	completed	26	1405	18	63	2	all woman sample	27	arusha-rural	arusha-rural	arusha	rural		1	1002		300			1	1644	not selected	woman not selected	swahili	swahili	swahili	no	3		arusha	rural		always
TZ8	27	56	3	27	1362162	3	2022	1467	44646	5	2003	1241	18	15-19	month and year - information complete	completed	26	1405	18	63	2	all woman sample	27	arusha-rural	arusha-rural	arusha	rural		1	504		300				1644	selected: capillary	woman not selected	swahili	swahili	swahili	no	3		arusha	rural		always
TZ8	27	56	4	27	1362162	3	2022	1467	44646	9	2006	1281	15	15-19	month and year - information complete	completed	26	1405	18	63	2	all woman sample	27	arusha-rural	arusha-rural	arusha	rural		1	504		300				1644	selected: capillary	woman selected and interviewed	swahili	swahili	swahili	no	3		arusha	rural		always
TZ8	27	61	2	27	1362162	3	2022	1467	44644	9	1979	957	42	40-44	month and year - information complete	completed	24	1405	18	63	2	all woman sample	27	arusha-rural	arusha-rural	arusha	rural		1	1002		300			1	1644	selected: micronutrient venous blood	woman not selected	swahili	swahili	swahili	no	3		arusha	rural		always
TZ8	27	76	2	27	1362162	3	2022	1467	44646	9	1974	897	47	45-49	month and year - information complete	completed	26	1405	18	63	2	all woman sample	27	arusha-rural	arusha-rural	arusha	rural		1	704		300			1	1644	selected: capillary	woman selected and interviewed	swahili	swahili	swahili	no	3		arusha	rural		always
TZ8	27	76	3	27	1362162	3	2022	1467	44646	9	2004	1257	17	15-19	month and year - information complete	completed	26	1405	18	63	2	all woman sample	27	arusha-rural	arusha-rural	arusha	rural		3	704		300				1644	selected: capillary	woman not selected	swahili	swahili	swahili	no	3		arusha	rural		always
TZ8	27	76	4	27	1362162	3	2022	1467	44646	8	2006	1280	15	15-19	month and year - information complete	completed	26	1405	18	63	2	all woman sample	27	arusha-rural	arusha-rural	arusha	rural		1	704		300				1644	selected: capillary	woman not selected	swahili	swahili	swahili	no	3		arusha	rural		always
TZ8	27	85	2	27	1362162	3	2022	1467	44646	5	1975	905	46	45-49	month and year - information complete	completed	26	1405	18	63	2	all woman sample	27	arusha-rural	arusha-rural	arusha	rural		1	1002		300			1	1644	selected: capillary	woman not selected	swahili	swahili	swahili	no	3		arusha	rural		always
TZ8	27	85	3	27	1362162	3	2022	1467	44646	4	2006	1276	15	15-19	month and year - information complete	completed	26	1405	18	63	2	all woman sample	27	arusha-rural	arusha-rural	arusha	rural		2	1002		300				1644	selected: capillary	woman selected and interviewed	swahili	swahili	swahili	no	3		arusha	rural		always
TZ8	27	95	2	27	1362162	3	2022	1467	44645	12	1997	1176	24	20-24	month and year - information complete	completed	25	1405	18	63	2	all woman sample	27	arusha-rural	arusha-rural	arusha	rural		2	704		300			1	1644	selected: capillary	woman selected and interviewed	swahili	swahili	swahili	no	3		arusha	rural		3	countryside
TZ8	27	100	1	27	1362162	3	2022	1467	44645	11	1995	1151	26	25-29	month and year - information complete	completed	25	1405	18	63	2	all woman sample	27	arusha-rural	arusha-rural	arusha	rural		2	1002		300			husband not in household	1644	not selected	woman not selected	swahili	swahili	swahili	no	3		arusha	rural		always
TZ8	27	104	2	27	1362162	3	2022	1467	44644	5	1984	1013	37	35-39	month and year - information complete	completed	24	1405	18	63	2	all woman sample	27	arusha-rural	arusha-rural	arusha	rural		1	704		300			1	1644	selected: capillary	woman selected and interviewed	swahili	swahili	swahili	no	3		arusha	rural		always
TZ8	27	114	2	27	1362162	3	2022	1467	44644	2	1986	1034	36	35-39	month and year - information complete	completed	24	1405	18	63	2	all woman sample	27	arusha-rural	arusha-rural	arusha	rural		1	704		300			1	1644	selected: capillary	woman selected and interviewed	swahili	swahili	swahili	no	3		arusha	rural		always
TZ8	27	124	2	27	1362162	3	2022	1467	44645	11	1980	971	41	40-44	month and year - information complete	completed	25	1405	18	63	2	all woman sample	27	arusha-rural	arusha-rural	arusha	rural		1	704		300			1	1644	selected: capillary	woman selected and interviewed	swahili	swahili	swahili	no	3		arusha	rural		22	countryside
TZ8	28	3	2	28	540926	3	2022	1467	44640	8	1982	992	39	35-39	month and year - information complete	completed	20	1405	18	63	2	all woman sample	28	arusha-rural	arusha-rural	arusha	urban		1	1002		300			1	1427	selected: capillary	woman selected and interviewed	swahili	swahili	swahili	no	3		arusha	urban		always
TZ8	28	8	1	28	540926	3	2022	1467	44640	9	1991	1101	30	30-34	month and year - information complete	completed	20	1405	18	63	2	all woman sample	28	arusha-rural	arusha-rural	arusha	urban		2	704		300			husband not in household	1427	selected: micronutrient venous blood	woman not selected	swahili	swahili	swahili	no	3		arusha	urban		always
TZ8	28	8	4	28	540926	3	2022	1467	44640	10	2003	1246	18	15-19	month and year - information complete	completed	20	1405	18	63	2	all woman sample	28	arusha-rural	arusha-rural	arusha	urban		1	704		300				1427	selected: micronutrient venous blood	woman not selected	swahili	swahili	swahili	no	3		arusha	urban		0	countryside
TZ8	28	12	1	28	540926	3	2022	1467	44641	11	1987	1055	34	30-34	month and year - information complete	completed	21	1405	18	63	2	all woman sample	28	arusha-rural	arusha-rural	arusha	urban		1	504		300			husband not in household	1427	selected: capillary	woman not selected	swahili	swahili	swahili	no	3		arusha	urban		3	town
TZ8	28	12	2	28	540926	3	2022	1467	44641	2	2000	1202	22	20-24	month and year - information complete	completed	21	1405	18	63	2	all woman sample	28	arusha-rural	arusha-rural	arusha	urban		1	504		300				1427	selected: capillary	woman selected and interviewed	swahili	swahili	swahili	no	3		arusha	urban		0	countryside
TZ8	28	16	4	28	540926	3	2022	1467	44639	4	2004	1252	17	15-19	month and year - information complete	completed	19	1405	18	63	2	all woman sample	28	arusha-rural	arusha-rural	arusha	urban		1	704		300				1427	not selected	woman not selected	swahili	swahili	swahili	no	3		arusha	urban		always
TZ8	28	20	1	28	540926	3	2022	1467	44640	5	1984	1013	37	35-39	month and year - information complete	completed	20	1405	18	63	2	all woman sample	28	arusha-rural	arusha-rural	arusha	urban		1	1002		300			husband not in household	1427	selected: capillary	woman not selected	swahili	swahili	swahili	no	3		arusha	urban		17	countryside
TZ8	28	20	2	28	540926	3	2022	1467	44640	11	2000	1211	21	20-24	month and year - information complete	completed	20	1405	18	63	2	all woman sample	28	arusha-rural	arusha-rural	arusha	urban		1	1002		300				1427	selected: capillary	woman selected and interviewed	swahili	swahili	swahili	no	3		arusha	urban		always
TZ8	28	28	2	28	540926	3	2022	1467	44640	10	1992	1114	29	25-29	month and year - information complete	completed	20	1405	18	63	2	all woman sample	28	arusha-rural	arusha-rural	arusha	urban		1	504		300			1	1427	selected: capillary	woman selected and interviewed	swahili	swahili	swahili	no	3		arusha	urban		3	town
TZ8	28	28	5	28	540926	3	2022	1467	44640	1	1999	1189	23	20-24	month and year - information complete	completed	20	1405	18	63	2	all woman sample	28	arusha-rural	arusha-rural	arusha	urban		1	504		300				1427	selected: capillary	woman not selected	swahili	swahili	swahili	no	3		arusha	urban		0	countryside
TZ8	28	36	2	28	540926	3	2022	1467	44639	4	1994	1132	27	25-29	month and year - information complete	completed	19	1405	18	63	2	all woman sample	28	arusha-rural	arusha-rural	arusha	urban		1	504		300			1	1427	selected: capillary	woman selected and interviewed	swahili	swahili	swahili	no	3		arusha	urban		7	countryside
TZ8	28	49	2	28	540926	3	2022	1467	44640	11	1983	1007	38	35-39	month and year - information complete	completed	20	1405	18	63	2	all woman sample	28	arusha-rural	arusha-rural	arusha	urban		1	704		300				1427	selected: micronutrient venous blood	woman not selected	swahili	swahili	swahili	no	3		arusha	urban		7	town
TZ8	28	61	1	28	540926	3	2022	1467	44639	9	1983	1005	38	35-39	month and year - information complete	completed	19	1405	18	63	2	all woman sample	28	arusha-rural	arusha-rural	arusha	urban		1	504		300			husband not in household	1427	selected: capillary	woman selected and interviewed	swahili	swahili	swahili	no	3		arusha	urban		5	city
TZ8	28	65	1	28	540926	3	2022	1467	44641	9	1972	873	49	45-49	month and year - information complete	completed	21	1405	18	63	2	all woman sample	28	arusha-rural	arusha-rural	arusha	urban		3	1002		300				1427	selected: micronutrient venous blood	woman not selected	swahili	swahili	swahili	no	3		arusha	urban		always
TZ8	28	65	2	28	540926	3	2022	1467	44641	6	1990	1086	31	30-34	month and year - information complete	completed	21	1405	18	63	2	all woman sample	28	arusha-rural	arusha-rural	arusha	urban		1	1002		300				1427	selected: micronutrient venous blood	woman not selected	swahili	swahili	swahili	no	3		arusha	urban		5	town
TZ8	28	69	1	28	540926	3	2022	1467	44639	3	1975	903	47	45-49	month and year - information complete	completed	19	1405	18	63	2	all woman sample	28	arusha-rural	arusha-rural	arusha	urban		2	704		300				1427	selected: capillary	woman selected and interviewed	swahili	swahili	swahili	no	3		arusha	urban		27	city
TZ8	28	77	1	28	540926	3	2022	1467	44639	9	1996	1161	25	25-29	month and year - information complete	completed	19	1405	18	63	2	all woman sample	28	arusha-rural	arusha-rural	arusha	urban		1	1002		300				1427	selected: capillary	woman not selected	swahili	swahili	swahili	no	3		arusha	urban		always
TZ8	28	77	2	28	540926	3	2022	1467	44639	1	1996	1153	26	25-29	month and year - information complete	completed	19	1405	18	63	2	all woman sample	28	arusha-rural	arusha-rural	arusha	urban		2	1002		300				1427	selected: capillary	woman selected and interviewed	swahili	swahili	swahili	no	3		arusha	urban		0	town
TZ8	28	77	3	28	540926	3	2022	1467	44640	2	2004	1250	18	15-19	month and year - information complete	completed	20	1405	18	63	2	all woman sample	28	arusha-rural	arusha-rural	arusha	urban		1	1002		300				1427	selected: capillary	woman not selected	swahili	swahili	swahili	no	3		arusha	urban		0	countryside
TZ8	28	86	2	28	540926	3	2022	1467	44639	6	1992	1110	29	25-29	month and year - information complete	completed	19	1405	18	63	2	all woman sample	28	arusha-rural	arusha-rural	arusha	urban		1	1002		300			1	1427	selected: capillary	woman selected and interviewed	swahili	swahili	swahili	no	3		arusha	urban		12	city
TZ8	28	90	3	28	540926	3	2022	1467	44641	3	1985	1023	37	35-39	month and year - information complete	completed	21	1405	18	63	2	all woman sample	28	arusha-rural	arusha-rural	arusha	urban		1	704		300				1427	selected: micronutrient venous blood	woman not selected	swahili	swahili	swahili	no	3		arusha	urban		27	countryside
TZ8	28	94	1	28	540926	3	2022	1467	44640	2	1995	1142	27	25-29	month and year - information complete	completed	20	1405	18	63	2	all woman sample	28	arusha-rural	arusha-rural	arusha	urban		1	1002		300				1427	selected: capillary	woman selected and interviewed	swahili	swahili	swahili	no	3		arusha	urban		2	city
TZ8	29	2	2	29	837872	3	2022	1467	44637	3	2007	1287	15	15-19	month and year - information complete	completed	17	1405	18	63	2	all woman sample	29	arusha-rural	arusha-rural	arusha	urban		1	704		300				1369	selected: capillary	woman selected and interviewed	swahili	swahili	swahili	no	3		arusha	urban		3	city
TZ8	29	7	2	29	837872	3	2022	1467	44636	6	1973	882	48	45-49	month and year - information complete	completed	16	1405	18	63	2	all woman sample	29	arusha-rural	arusha-rural	arusha	urban		1	504		300				1369	selected: micronutrient venous blood	woman not selected	swahili	swahili	swahili	no	3		arusha	urban		9	town
TZ8	29	17	2	29	837872	3	2022	1467	44637	8	1982	992	39	35-39	month and year - information complete	completed	17	1405	18	63	2	all woman sample	29	arusha-rural	arusha-rural	arusha	urban		1	504		300			1	1369	not selected	woman not selected	swahili	swahili	swahili	no	3		arusha	urban		always
TZ8	29	17	4	29	837872	3	2022	1467	44637	7	2005	1267	16	15-19	month and year - information complete	completed	17	1405	18	63	2	all woman sample	29	arusha-rural	arusha-rural	arusha	urban		1	504		300				1369	not selected	woman not selected	swahili	swahili	swahili	no	3		arusha	urban		0	city
TZ8	29	22	3	29	837872	3	2022	1467	44637	12	1999	1200	22	20-24	month and year - information complete	completed	17	1405	18	63	2	all woman sample	29	arusha-rural	arusha-rural	arusha	urban		1	704		300				1369	selected: capillary	woman not selected	swahili	swahili	swahili	no	3		arusha	urban		7	town
TZ8	29	22	4	29	837872	3	2022	1467	44637	4	2005	1264	16	15-19	month and year - information complete	completed	17	1405	18	63	2	all woman sample	29	arusha-rural	arusha-rural	arusha	urban		1	704		300				1369	selected: capillary	woman selected, but privacy not possible	swahili	swahili	swahili	no	3		arusha	urban		0	countryside
TZ8	29	27	2	29	837872	3	2022	1467	44636	1	1974	889	48	45-49	month and year - information complete	completed	16	1405	18	63	2	all woman sample	29	arusha-rural	arusha-rural	arusha	urban		1	504		300				1369	selected: micronutrient venous blood	woman not selected	swahili	swahili	swahili	no	3		arusha	urban		0	countryside
TZ8	29	46	2	29	837872	3	2022	1467	44637	4	1982	988	39	35-39	month and year - information complete	completed	17	1405	18	63	2	all woman sample	29	arusha-rural	arusha-rural	arusha	urban		1	504		300			1	1369	not selected	woman not selected	swahili	swahili	swahili	no	3		arusha	urban		4	town
TZ8	29	51	1	29	837872	3	2022	1467	44636	10	1986	1042	35	35-39	month and year - information complete	completed	16	1405	18	63	2	all woman sample	29	arusha-rural	arusha-rural	arusha	urban		1	704		300			husband not in household	1369	selected: capillary	woman selected and interviewed	swahili	swahili	swahili	no	3		arusha	urban		always
TZ8	29	56	2	29	837872	3	2022	1467	44636	2	1976	914	46	45-49	month and year - information complete	completed	16	1405	18	63	2	all woman sample	29	arusha-rural	arusha-rural	arusha	urban		1	504		300			1	1369	selected: micronutrient venous blood	woman not selected	swahili	swahili	swahili	no	3		arusha	urban		6	city
TZ8	29	61	1	29	837872	3	2022	1467	44636	11	1976	923	45	45-49	month and year - information complete	completed	16	1405	18	63	2	all woman sample	29	arusha-rural	arusha-rural	arusha	urban		1	704		300			husband not in household	1369	selected: capillary	woman selected and interviewed	swahili	swahili	swahili	no	3		arusha	urban		20	city
TZ8	29	70	2	29	837872	3	2022	1467	44636	2	1984	1010	38	35-39	month and year - information complete	completed	16	1405	18	63	2	all woman sample	29	arusha-rural	arusha-rural	arusha	urban		1	704		300			1	1369	selected: capillary	woman selected and interviewed	swahili	swahili	swahili	no	3		arusha	urban		10	town
TZ8	29	70	4	29	837872	3	2022	1467	44636	1	1994	1129	28	25-29	month and year - information complete	completed	16	1405	18	63	2	all woman sample	29	arusha-rural	arusha-rural	arusha	urban		1	704		300				1369	selected: capillary	woman not selected	swahili	swahili	swahili	no	3		arusha	urban		8	countryside
TZ8	29	85	2	29	837872	3	2022	1467	44637	6	1995	1146	26	25-29	month and year - information complete	completed	17	1405	18	63	2	all woman sample	29	arusha-rural	arusha-rural	arusha	urban		1	704		300			1	1369	not selected	woman not selected	swahili	swahili	swahili	no	3		arusha	urban		6	countryside
TZ8	29	90	1	29	837872	3	2022	1467	44636	7	1982	991	39	35-39	month and year - information complete	completed	16	1405	18	63	2	all woman sample	29	arusha-rural	arusha-rural	arusha	urban		2	1002		300				1369	selected: capillary	woman not selected	swahili	swahili	swahili	no	3		arusha	urban		always
TZ8	29	90	2	29	837872	3	2022	1467	44636	7	2001	1219	20	20-24	month and year - information complete	completed	16	1405	18	63	2	all woman sample	29	arusha-rural	arusha-rural	arusha	urban		1	1002		300				1369	selected: capillary	woman selected and interviewed	swahili	swahili	swahili	no	3		arusha	urban		always
TZ8	29	99	2	29	837872	3	2022	1467	44636	11	1976	923	45	45-49	month and year - information complete	completed	16	1405	18	63	2	all woman sample	29	arusha-rural	arusha-rural	arusha	urban		2	1002		300			1	1369	selected: capillary	woman selected and interviewed	swahili	swahili	swahili	no	3		arusha	urban		24	countryside
TZ8	29	109	2	29	837872	3	2022	1467	44637	9	1993	1125	28	25-29	month and year - information complete	completed	17	1405	18	63	2	all woman sample	29	arusha-rural	arusha-rural	arusha	urban		1	1002		300			1	1369	selected: capillary	woman selected and interviewed	swahili	swahili	swahili	no	3		arusha	urban		8	countryside
TZ8	29	124	2	29	837872	3	2022	1467	44638	9	1985	1029	36	35-39	month and year - information complete	completed	18	1405	18	63	2	all woman sample	29	arusha-rural	arusha-rural	arusha	urban		1	1002		300			1	1369	not selected	woman not selected	swahili	swahili	swahili	no	3		arusha	urban		always
TZ8	29	124	6	29	837872	3	2022	1467	44637	4	2005	1264	16	15-19	month and year - information complete	completed	17	1405	18	63	2	all woman sample	29	arusha-rural	arusha-rural	arusha	urban		1	1002		300				1369	not selected	woman not selected	swahili	swahili	swahili	no	3		arusha	urban		1	countryside
TZ8	30	8	4	30	585046	3	2022	1467	44623	6	2005	1266	16	15-19	month and year - information complete	completed	3	1405	18	63	2	all woman sample	30	arusha-rural	arusha-rural	arusha	urban		2	504		300				1359	selected: capillary	woman selected and interviewed	swahili	swahili	swahili	no	3		arusha	urban		2	town
TZ8	30	13	2	30	585046	3	2022	1467	44622	7	1975	907	46	45-49	month and year - information complete	completed	2	1405	18	63	2	all woman sample	30	arusha-rural	arusha-rural	arusha	urban		2	1002		300				1359	selected: micronutrient venous blood	woman not selected	swahili	swahili	swahili	no	3		arusha	urban		always
TZ8	30	13	3	30	585046	3	2022	1467	44622	11	1987	1055	34	30-34	month and year - information complete	completed	2	1405	18	63	2	all woman sample	30	arusha-rural	arusha-rural	arusha	urban		1	1002		300				1359	selected: micronutrient venous blood	woman not selected	swahili	swahili	swahili	no	3		arusha	urban		10	countryside
TZ8	30	13	6	30	585046	3	2022	1467	44624	12	1997	1176	24	20-24	month and year - information complete	completed	4	1405	18	63	2	all woman sample	30	arusha-rural	arusha-rural	arusha	urban		2	1002		300			5	1359	selected: micronutrient venous blood	woman not selected	swahili	swahili	swahili	no	3		arusha	urban		4	countryside
TZ8	30	18	2	30	585046	3	2022	1467	44623	3	1993	1119	29	25-29	month and year - information complete	completed	3	1405	18	63	2	all woman sample	30	arusha-rural	arusha-rural	arusha	urban		1	504		300			1	1359	selected: capillary	woman selected and interviewed	swahili	swahili	swahili	no	3		arusha	urban		4	town
TZ8	30	23	1	30	585046	3	2022	1467	44624	1	1990	1081	32	30-34	month and year - information complete	completed	4	1405	18	63	2	all woman sample	30	arusha-rural	arusha-rural	arusha	urban		1	704		300			4	1359	not selected	woman not selected	swahili	swahili	swahili	no	3		arusha	urban		15	countryside
TZ8	30	33	3	30	585046	3	2022	1467	44623	12	2005	1272	16	15-19	month and year - information complete	completed	3	1405	18	63	2	all woman sample	30	arusha-rural	arusha-rural	arusha	urban		1	1002		300				1359	selected: micronutrient venous blood	woman not selected	swahili	swahili	swahili	no	3		arusha	urban		4	countryside
TZ8	30	64	2	30	585046	3	2022	1467	44623	3	1977	927	45	45-49	month and year - information complete	completed	3	1405	18	63	2	all woman sample	30	arusha-rural	arusha-rural	arusha	urban		1	1002		300			1	1359	selected: micronutrient venous blood	woman not selected	swahili	swahili	swahili	no	3		arusha	urban		22	countryside
TZ8	30	64	3	30	585046	3	2022	1467	44624	5	1994	1133	27	25-29	month and year - information complete	completed	4	1405	18	63	2	all woman sample	30	arusha-rural	arusha-rural	arusha	urban		1	1002		300				1359	selected: micronutrient venous blood	woman not selected	swahili	swahili	swahili	no	3		arusha	urban		4	town
TZ8	30	64	4	30	585046	3	2022	1467	44623	9	2006	1281	15	15-19	month and year - information complete	completed	3	1405	18	63	2	all woman sample	30	arusha-rural	arusha-rural	arusha	urban		1	1002		300				1359	selected: micronutrient venous blood	woman not selected	swahili	swahili	swahili	no	3		arusha	urban		always
TZ8	30	69	2	30	585046	3	2022	1467	44623	7	1983	1003	38	35-39	month and year - information complete	completed	3	1405	18	63	2	all woman sample	30	arusha-rural	arusha-rural	arusha	urban		2	704		300			1	1359	selected: capillary	woman selected and interviewed	swahili	swahili	swahili	no	3		arusha	urban		13	countryside
TZ8	30	85	2	30	585046	3	2022	1467	44623	7	1987	1051	34	30-34	month and year - information complete	completed	3	1405	18	63	2	all woman sample	30	arusha-rural	arusha-rural	arusha	urban		2	1002		300			1	1359	selected: micronutrient venous blood	woman not selected	swahili	swahili	swahili	no	3		arusha	urban		4	town
TZ8	30	90	2	30	585046	3	2022	1467	44622	4	1998	1180	23	20-24	month and year - information complete	completed	2	1405	18	63	2	all woman sample	30	arusha-rural	arusha-rural	arusha	urban		1	704		300				1359	selected: capillary	woman selected and interviewed	swahili	swahili	swahili	no	3		arusha	urban		always
TZ8	30	95	1	30	585046	3	2022	1467	44624	12	1979	960	42	40-44	month and year - information complete	completed	4	1405	18	63	2	all woman sample	30	arusha-rural	arusha-rural	arusha	urban		1	504		300				1359	not selected	woman not selected	swahili	swahili	swahili	no	3		arusha	urban		20	countryside
TZ8	30	105	3	30	585046	3	2022	1467	44624	6	2005	1266	16	15-19	month and year - information complete	completed	4	1405	18	63	2	all woman sample	30	arusha-rural	arusha-rural	arusha	urban		1	504		300				1359	not selected	woman not selected	swahili	swahili	swahili	no	3		arusha	urban		always
TZ8	30	111	3	30	585046	3	2022	1467	44623	5	2006	1277	15	15-19	month and year - information complete	completed	3	1405	18	63	2	all woman sample	30	arusha-rural	arusha-rural	arusha	urban		1	704		300				1359	selected: capillary	woman selected and interviewed	swahili	swahili	swahili	no	3		arusha	urban		7	city
TZ8	30	116	2	30	585046	3	2022	1467	44623	10	1989	1078	32	30-34	month and year - information complete	completed	3	1405	18	63	2	all woman sample	30	arusha-rural	arusha-rural	arusha	urban		1	1002		300				1359	selected: micronutrient venous blood	woman not selected	swahili	swahili	swahili	no	3		arusha	urban		always
TZ8	30	116	6	30	585046	3	2022	1467	44623	11	2000	1211	21	20-24	month and year - information complete	completed	3	1405	18	63	2	all woman sample	30	arusha-rural	arusha-rural	arusha	urban		1	1002		300			3	1359	selected: micronutrient venous blood	woman not selected	swahili	swahili	swahili	no	3		arusha	urban		7	countryside
TZ8	30	121	2	30	585046	3	2022	1467	44623	5	1995	1145	26	25-29	month and year - information complete	completed	3	1405	18	63	2	all woman sample	30	arusha-rural	arusha-rural	arusha	urban		1	704		300			1	1359	selected: capillary	woman selected and interviewed	swahili	swahili	swahili	no	3		arusha	urban		10	countryside
TZ8	30	126	2	30	585046	3	2022	1467	44623	3	1996	1155	26	25-29	month and year - information complete	completed	3	1405	18	63	2	all woman sample	30	arusha-rural	arusha-rural	arusha	urban		3	504		300			1	1359	not selected	woman not selected	swahili	swahili	swahili	no	3		arusha	urban		11	town
TZ8	30	131	2	30	585046	3	2022	1467	44623	7	1984	1015	37	35-39	month and year - information complete	completed	3	1405	18	63	2	all woman sample	30	arusha-rural	arusha-rural	arusha	urban		3	704		300			1	1359	selected: capillary	woman selected and interviewed	swahili	swahili	swahili	no	3		arusha	urban		17	countryside
TZ8	31	1	1	31	724287	3	2022	1467	44635	10	1988	1066	33	30-34	month and year - information complete	completed	15	1405	18	63	2	all woman sample	31	arusha-rural	arusha-rural	arusha	urban		1	504		300				1374	not selected	woman not selected	swahili	swahili	swahili	no	3		arusha	urban		5	town
TZ8	31	5	4	31	724287	3	2022	1467	44635	9	1996	1161	25	25-29	month and year - information complete	completed	15	1405	18	63	2	all woman sample	31	arusha-rural	arusha-rural	arusha	urban		2	704		300			1	1374	selected: capillary	woman selected and interviewed	swahili	swahili	swahili	no	3		arusha	urban		always
TZ8	31	9	2	31	724287	3	2022	1467	44634	8	1993	1124	28	25-29	month and year - information complete	completed	14	1405	18	63	2	all woman sample	31	arusha-rural	arusha-rural	arusha	urban		1	1002		300			1	1374	selected: micronutrient venous blood	woman not selected	swahili	swahili	swahili	no	3		arusha	urban		8	countryside
TZ8	31	16	2	31	724287	3	2022	1467	44635	2	1975	902	47	45-49	month and year - information complete	completed	15	1405	18	63	2	all woman sample	31	arusha-rural	arusha-rural	arusha	urban		1	504		300			1	1374	not selected	woman not selected	swahili	swahili	swahili	no	3		arusha	urban		30	city
TZ8	31	16	4	31	724287	3	2022	1467	44635	11	2004	1259	17	15-19	month and year - information complete	completed	15	1405	18	63	2	all woman sample	31	arusha-rural	arusha-rural	arusha	urban		1	504		300				1374	not selected	woman not selected	swahili	swahili	swahili	no	3		arusha	urban		0	countryside
TZ8	31	30	2	31	724287	3	2022	1467	44635	2	1974	890	48	45-49	month and year - information complete	completed	15	1405	18	63	2	all woman sample	31	arusha-rural	arusha-rural	arusha	urban		1	1002		300			1	1374	not selected	woman not selected	swahili	swahili	swahili	no	3		arusha	urban		always
TZ8	31	30	4	31	724287	3	2022	1467	44635	11	1994	1139	27	25-29	month and year - information complete	completed	15	1405	18	63	2	all woman sample	31	arusha-rural	arusha-rural	arusha	urban		1	1002		300			husband not in household	1374	not selected	woman not selected	swahili	swahili	swahili	no	3		arusha	urban		always
TZ8	31	34	2	31	724287	3	2022	1467	44635	12	1975	912	46	45-49	month and year - information complete	completed	15	1405	18	63	2	all woman sample	31	arusha-rural	arusha-rural	arusha	urban		1	504		300			1	1374	selected: capillary	woman selected and interviewed	swahili	swahili	swahili	no	3		arusha	urban		25	countryside
TZ8	31	37	1	31	724287	3	2022	1467	44635	1	1976	913	46	45-49	month and year - information complete	completed	15	1405	18	63	2	all woman sample	31	arusha-rural	arusha-rural	arusha	urban		2	704		300				1374	not selected	woman not selected	swahili	swahili	swahili	no	3		arusha	urban		4	town
TZ8	31	41	2	31	724287	3	2022	1467	44634	12	1997	1176	24	20-24	month and year - information complete	completed	14	1405	18	63	2	all woman sample	31	arusha-rural	arusha-rural	arusha	urban		1	704		300			1	1374	selected: capillary	woman selected and interviewed	swahili	swahili	swahili	no	3		arusha	urban		1	city
TZ8	31	51	1	31	724287	3	2022	1467	44635	3	1983	999	39	35-39	month and year - information complete	completed	15	1405	18	63	2	all woman sample	31	arusha-rural	arusha-rural	arusha	urban		1	704		300				1374	not selected	woman not selected	swahili	swahili	swahili	no	3		arusha	urban		19	countryside
TZ8	31	55	2	31	724287	3	2022	1467	44635	12	1987	1056	34	30-34	month and year - information complete	completed	15	1405	18	63	2	all woman sample	31	arusha-rural	arusha-rural	arusha	urban		1	704		300			1	1374	selected: capillary	woman selected and interviewed	swahili	swahili	swahili	no	3		arusha	urban		6	countryside
TZ8	31	59	2	31	724287	3	2022	1467	44634	10	1997	1174	24	20-24	month and year - information complete	completed	14	1405	18	63	2	all woman sample	31	arusha-rural	arusha-rural	arusha	urban		1	1002		300			1	1374	selected: micronutrient venous blood	woman not selected	swahili	swahili	swahili	no	3		arusha	urban		always
TZ8	31	62	2	31	724287	3	2022	1467	44634	12	1992	1116	29	25-29	month and year - information complete	completed	14	1405	18	63	2	all woman sample	31	arusha-rural	arusha-rural	arusha	urban		1	704		300			1	1374	selected: capillary	woman selected and interviewed	swahili	swahili	swahili	no	3		arusha	urban		always
TZ8	31	77	3	31	724287	3	2022	1467	44635	1	2005	1261	17	15-19	month and year - information complete	completed	15	1405	18	63	2	all woman sample	31	arusha-rural	arusha-rural	arusha	urban		1	504		300				1374	selected: capillary	woman selected and interviewed	swahili	swahili	swahili	no	3		arusha	urban		always
TZ8	31	80	1	31	724287	3	2022	1467	44634	6	1979	954	42	40-44	month and year - information complete	completed	14	1405	18	63	2	all woman sample	31	arusha-rural	arusha-rural	arusha	urban		1	1002		300				1374	selected: micronutrient venous blood	woman not selected	swahili	swahili	swahili	no	3		arusha	urban		27	countryside
TZ8	31	84	3	31	724287	3	2022	1467	44634	2	1994	1130	28	25-29	month and year - information complete	completed	14	1405	18	63	2	all woman sample	31	arusha-rural	arusha-rural	arusha	urban		1	504		300				1374	selected: capillary	woman selected and interviewed	swahili	swahili	swahili	no	3		arusha	urban		always
TZ8	31	87	1	31	724287	3	2022	1467	44635	7	1977	931	44	40-44	month and year - information complete	completed	15	1405	18	63	2	all woman sample	31	arusha-rural	arusha-rural	arusha	urban		1	1002		300				1374	not selected	woman not selected	swahili	swahili	swahili	no	3		arusha	urban		11	countryside
TZ8	31	87	2	31	724287	3	2022	1467	44635	11	2002	1235	19	15-19	month and year - information complete	completed	15	1405	18	63	2	all woman sample	31	arusha-rural	arusha-rural	arusha	urban		1	1002		300				1374	not selected	woman not selected	swahili	swahili	swahili	no	3		arusha	urban		13	countryside
TZ8	31	87	3	31	724287	3	2022	1467	44635	12	2005	1272	16	15-19	month and year - information complete	completed	15	1405	18	63	2	all woman sample	31	arusha-rural	arusha-rural	arusha	urban		2	1002		300				1374	not selected	woman not selected	swahili	swahili	swahili	no	3		arusha	urban		11	countryside
TZ8	31	91	1	31	724287	3	2022	1467	44634	7	1996	1159	25	25-29	month and year - information complete	completed	14	1405	18	63	2	all woman sample	31	arusha-rural	arusha-rural	arusha	urban		1	504		300				1374	selected: capillary	woman selected and interviewed	swahili	swahili	swahili	no	3		arusha	urban		always
TZ8	32	1	2	32	487027	3	2022	1467	44630	4	1974	892	47	45-49	month and year - information complete	completed	10	1405	18	63	2	all woman sample	32	arusha-rural	arusha-rural	arusha	urban		1	504		300			1	1395	selected: capillary	woman selected and interviewed	swahili	swahili	swahili	no	3		arusha	urban		2	town
TZ8	32	3	5	32	487027	3	2022	1467	44632	6	1987	1050	34	30-34	month and year - information complete	completed	12	1405	18	63	2	all woman sample	32	arusha-rural	arusha-rural	arusha	urban		1	704		300				1395	selected: micronutrient venous blood	woman not selected	swahili	swahili	swahili	no	3		arusha	urban		0	countryside
TZ8	32	3	6	32	487027	3	2022	1467	44632	1	2001	1213	21	20-24	month and year - information complete	completed	12	1405	18	63	2	all woman sample	32	arusha-rural	arusha-rural	arusha	urban		1	704		300				1395	selected: micronutrient venous blood	woman not selected	swahili	swahili	swahili	no	3		arusha	urban		0	countryside
TZ8	32	3	7	32	487027	3	2022	1467	44632	5	2001	1217	20	20-24	month and year - information complete	completed	12	1405	18	63	2	all woman sample	32	arusha-rural	arusha-rural	arusha	urban		1	704		300				1395	selected: micronutrient venous blood	woman not selected	swahili	swahili	swahili	no	3		arusha	urban		0	countryside
TZ8	32	6	3	32	487027	3	2022	1467	44631	4	1977	928	44	40-44	month and year - information complete	completed	11	1405	18	63	2	all woman sample	32	arusha-rural	arusha-rural	arusha	urban		1	504		300			2	1395	not selected	woman not selected	swahili	swahili	swahili	no	3		arusha	urban		23	town
TZ8	32	9	1	32	487027	3	2022	1467	44630	6	1974	894	47	45-49	month and year - information complete	completed	10	1405	18	63	2	all woman sample	32	arusha-rural	arusha-rural	arusha	urban		2	704		300				1395	selected: micronutrient venous blood	woman not selected	swahili	swahili	swahili	no	3		arusha	urban		30	countryside
TZ8	32	9	2	32	487027	3	2022	1467	44630	12	2000	1212	21	20-24	month and year - information complete	completed	10	1405	18	63	2	all woman sample	32	arusha-rural	arusha-rural	arusha	urban		3	704		300				1395	selected: micronutrient venous blood	woman not selected	swahili	swahili	swahili	no	3		arusha	urban		always
TZ8	32	15	2	32	487027	3	2022	1467	44631	2	1974	890	48	45-49	month and year - information complete	completed	11	1405	18	63	2	all woman sample	32	arusha-rural	arusha-rural	arusha	urban		1	504		300			1	1395	not selected	woman not selected	swahili	swahili	swahili	no	3		arusha	urban		always
TZ8	32	15	4	32	487027	3	2022	1467	44632	8	2001	1220	20	20-24	month and year - information complete	completed	12	1405	18	63	2	all woman sample	32	arusha-rural	arusha-rural	arusha	urban		1	504		300				1395	not selected	woman not selected	swahili	swahili	swahili	no	3		arusha	urban		always
TZ8	32	17	1	32	487027	3	2022	1467	44630	6	1974	894	47	45-49	month and year - information complete	completed	10	1405	18	63	2	all woman sample	32	arusha-rural	arusha-rural	arusha	urban		1	504		300				1395	selected: capillary	woman selected and interviewed	swahili	swahili	swahili	no	3		arusha	urban		always
TZ8	32	18	1	32	487027	3	2022	1467	44630	8	1976	920	45	45-49	month and year - information complete	completed	10	1405	18	63	2	all woman sample	32	arusha-rural	arusha-rural	arusha	urban		1	704		300			husband not in household	1395	selected: micronutrient venous blood	woman not selected	swahili	swahili	swahili	no	3		arusha	urban		22	town
TZ8	32	18	2	32	487027	3	2022	1467	44630	3	1997	1167	25	25-29	month and year - information complete	completed	10	1405	18	63	2	all woman sample	32	arusha-rural	arusha-rural	arusha	urban		1	704		300				1395	selected: micronutrient venous blood	woman not selected	swahili	swahili	swahili	no	3		arusha	urban		21	city
TZ8	32	24	2	32	487027	3	2022	1467	44631	2	1993	1118	29	25-29	month and year - information complete	completed	11	1405	18	63	2	all woman sample	32	arusha-rural	arusha-rural	arusha	urban		1	704		300			1	1395	selected: micronutrient venous blood	woman not selected	swahili	swahili	swahili	no	3		arusha	urban		5	city
TZ8	32	24	4	32	487027	3	2022	1467	44631	11	2002	1235	19	15-19	month and year - information complete	completed	11	1405	18	63	2	all woman sample	32	arusha-rural	arusha-rural	arusha	urban		1	704		300				1395	selected: micronutrient venous blood	woman not selected	swahili	swahili	swahili	no	3		arusha	urban		0	countryside
TZ8	32	28	1	32	487027	3	2022	1467	44631	10	1983	1006	38	35-39	month and year - information complete	completed	11	1405	18	63	2	all woman sample	32	arusha-rural	arusha-rural	arusha	urban		1	1002		300			husband not in household	1395	not selected	woman not selected	swahili	swahili	swahili	no	3		arusha	urban		always
TZ8	32	29	2	32	487027	3	2022	1467	44631	7	1990	1087	31	30-34	month and year - information complete	completed	11	1405	18	63	2	all woman sample	32	arusha-rural	arusha-rural	arusha	urban		3	1002		300			1	1395	selected: capillary	woman selected and interviewed	swahili	swahili	swahili	no	3		arusha	urban		3	countryside
TZ8	32	29	3	32	487027	3	2022	1467	44630	8	2004	1256	17	15-19	month and year - information complete	completed	10	1405	18	63	2	all woman sample	32	arusha-rural	arusha-rural	arusha	urban		1	1002		300				1395	selected: capillary	woman not selected	swahili	swahili	swahili	no	3		arusha	urban		visitor
TZ8	32	29	4	32	487027	3	2022	1467	44630	9	2000	1209	21	20-24	month and year - information complete	completed	10	1405	18	63	2	all woman sample	32	arusha-rural	arusha-rural	arusha	urban		1	1002		300				1395	selected: capillary	woman not selected	swahili	swahili	swahili	no	3		arusha	urban		visitor
TZ8	32	31	2	32	487027	3	2022	1467	44631	9	1974	897	47	45-49	month and year - information complete	completed	11	1405	18	63	2	all woman sample	32	arusha-rural	arusha-rural	arusha	urban		1	1002		300			1	1395	not selected	woman not selected	swahili	swahili	swahili	no	3		arusha	urban		30	town
TZ8	32	32	1	32	487027	3	2022	1467	44630	3	1999	1191	23	20-24	month and year - information complete	completed	10	1405	18	63	2	all woman sample	32	arusha-rural	arusha-rural	arusha	urban		1	1002		300				1395	selected: capillary	woman selected and interviewed	swahili	swahili	swahili	no	3		arusha	urban		always
TZ8	32	34	2	32	487027	3	2022	1467	44631	5	1984	1013	37	35-39	month and year - information complete	completed	11	1405	18	63	2	all woman sample	32	arusha-rural	arusha-rural	arusha	urban		1	704		300			1	1395	selected: micronutrient venous blood	woman not selected	swahili	swahili	swahili	no	3		arusha	urban		15	countryside
TZ8	32	34	4	32	487027	3	2022	1467	44631	12	2005	1272	16	15-19	month and year - information complete	completed	11	1405	18	63	2	all woman sample	32	arusha-rural	arusha-rural	arusha	urban		1	704		300				1395	selected: micronutrient venous blood	woman not selected	swahili	swahili	swahili	no	3		arusha	urban		2	countryside
TZ8	32	35	1	32	487027	3	2022	1467	44632	9	1980	969	41	40-44	month and year - information complete	completed	12	1405	18	63	2	all woman sample	32	arusha-rural	arusha-rural	arusha	urban		3	1002		300				1395	selected: capillary	woman selected and interviewed	swahili	swahili	swahili	no	3		arusha	urban		19	countryside
TZ8	32	37	2	32	487027	3	2022	1467	44631	2	1992	1106	30	30-34	month and year - information complete	completed	11	1405	18	63	2	all woman sample	32	arusha-rural	arusha-rural	arusha	urban		1	704		300			1	1395	not selected	woman not selected	swahili	swahili	swahili	no	3		arusha	urban		10	countryside
TZ8	32	37	3	32	487027	3	2022	1467	44631	6	1997	1170	24	20-24	month and year - information complete	completed	11	1405	18	63	2	all woman sample	32	arusha-rural	arusha-rural	arusha	urban		1	704		300				1395	not selected	woman not selected	swahili	swahili	swahili	no	3		arusha	urban		always
TZ8	32	38	3	32	487027	3	2022	1467	44631	12	2003	1248	18	15-19	month and year - information complete	completed	11	1405	18	63	2	all woman sample	32	arusha-rural	arusha-rural	arusha	urban		1	504		300				1395	selected: capillary	woman not selected	swahili	swahili	swahili	no	3		arusha	urban		0	countryside
TZ8	32	40	2	32	487027	3	2022	1467	44632	12	1992	1116	29	25-29	month and year - information complete	completed	12	1405	18	63	2	all woman sample	32	arusha-rural	arusha-rural	arusha	urban		3	704		300			1	1395	not selected	woman not selected	swahili	swahili	swahili	no	3		arusha	urban		2	countryside
TZ8	33	5	2	33	1128615	3	2022	1467	44627	4	1975	904	46	45-49	month and year - information complete	completed	7	1405	18	63	2	all woman sample	33	arusha-rural	arusha-rural	arusha	urban		1	1002		300			1	1304	selected: capillary	woman not selected	swahili	swahili	swahili	no	3		arusha	urban		22	town
TZ8	33	5	3	33	1128615	3	2022	1467	44629	11	1995	1151	26	25-29	month and year - information complete	completed	9	1405	18	63	2	all woman sample	33	arusha-rural	arusha-rural	arusha	urban		3	1002		300				1304	selected: capillary	woman selected and interviewed	swahili	swahili	swahili	no	3		arusha	urban		0	city
TZ8	33	11	2	33	1128615	3	2022	1467	44626	7	2001	1219	20	20-24	month and year - information complete	completed	6	1405	18	63	2	all woman sample	33	arusha-rural	arusha-rural	arusha	urban		1	504		300				1304	selected: micronutrient venous blood	woman not selected	swahili	swahili	swahili	no	3		arusha	urban		always
TZ8	33	11	3	33	1128615	3	2022	1467	44626	12	1979	960	42	40-44	month and year - information complete	completed	6	1405	18	63	2	all woman sample	33	arusha-rural	arusha-rural	arusha	urban		1	504		300				1304	selected: micronutrient venous blood	woman not selected	swahili	swahili	swahili	no	3		arusha	urban		18	town
TZ8	33	22	1	33	1128615	3	2022	1467	44628	9	1997	1173	24	20-24	month and year - information complete	completed	8	1405	18	63	2	all woman sample	33	arusha-rural	arusha-rural	arusha	urban		1	1002		300				1304	not selected	woman not selected	swahili	swahili	swahili	no	3		arusha	urban		always
TZ8	33	27	2	33	1128615	3	2022	1467	44629	10	1990	1090	31	30-34	month and year - information complete	completed	9	1405	18	63	2	all woman sample	33	arusha-rural	arusha-rural	arusha	urban		1	1002		300			1	1304	selected: capillary	woman selected and interviewed	swahili	swahili	swahili	no	3		arusha	urban		always
TZ8	33	27	7	33	1128615	3	2022	1467	44627	4	2003	1240	18	15-19	month and year - information complete	completed	7	1405	18	63	2	all woman sample	33	arusha-rural	arusha-rural	arusha	urban		2	1002		300				1304	selected: capillary	woman not selected	swahili	swahili	swahili	no	3		arusha	urban		always
TZ8	33	33	2	33	1128615	3	2022	1467	44626	6	1978	942	43	40-44	month and year - information complete	completed	6	1405	18	63	2	all woman sample	33	arusha-rural	arusha-rural	arusha	urban		1	504		300				1304	selected: micronutrient venous blood	woman not selected	swahili	swahili	swahili	no	3		arusha	urban		always
TZ8	33	33	3	33	1128615	3	2022	1467	44626	6	2006	1278	15	15-19	month and year - information complete	completed	6	1405	18	63	2	all woman sample	33	arusha-rural	arusha-rural	arusha	urban		1	504		300				1304	selected: micronutrient venous blood	woman not selected	swahili	swahili	swahili	no	3		arusha	urban		always
TZ8	33	43	1	33	1128615	3	2022	1467	44628	5	1984	1013	37	35-39	month and year - information complete	completed	8	1405	18	63	2	all woman sample	33	arusha-rural	arusha-rural	arusha	urban		1	504		300			husband not in household	1304	not selected	woman not selected	swahili	swahili	swahili	no	3		arusha	urban		12	town
TZ8	33	49	2	33	1128615	3	2022	1467	44627	7	1987	1051	34	30-34	month and year - information complete	completed	7	1405	18	63	2	all woman sample	33	arusha-rural	arusha-rural	arusha	urban		3	1002		300			1	1304	selected: capillary	woman selected and interviewed	swahili	swahili	swahili	no	3		arusha	urban		10	countryside
TZ8	33	54	3	33	1128615	3	2022	1467	44627	11	2005	1271	16	15-19	month and year - information complete	completed	7	1405	18	63	2	all woman sample	33	arusha-rural	arusha-rural	arusha	urban		1	704		300				1304	not selected	woman not selected	swahili	swahili	swahili	no	3		arusha	urban		always
TZ8	33	60	3	33	1128615	3	2022	1467	44626	6	1998	1182	23	20-24	month and year - information complete	completed	6	1405	18	63	2	all woman sample	33	arusha-rural	arusha-rural	arusha	urban		1	1002		300				1304	selected: capillary	woman not selected	swahili	swahili	swahili	no	3		arusha	urban		visitor
TZ8	33	65	2	33	1128615	3	2022	1467	44627	2	1990	1082	32	30-34	month and year - information complete	completed	7	1405	18	63	2	all woman sample	33	arusha-rural	arusha-rural	arusha	urban		2	504		300			1	1304	selected: micronutrient venous blood	woman not selected	swahili	swahili	swahili	no	3		arusha	urban		4	town
TZ8	33	70	2	33	1128615	3	2022	1467	44627	5	1988	1061	33	30-34	month and year - information complete	completed	7	1405	18	63	2	all woman sample	33	arusha-rural	arusha-rural	arusha	urban		2	1002		300			1	1304	selected: capillary	woman not selected	swahili	swahili	swahili	no	3		arusha	urban		17	countryside
TZ8	33	70	7	33	1128615	3	2022	1467	44626	7	2005	1267	16	15-19	month and year - information complete	completed	6	1405	18	63	2	all woman sample	33	arusha-rural	arusha-rural	arusha	urban		1	1002		300				1304	selected: capillary	woman selected and interviewed	swahili	swahili	swahili	no	3		arusha	urban		2	countryside
TZ8	33	76	3	33	1128615	3	2022	1467	44627	11	1999	1199	22	20-24	month and year - information complete	completed	7	1405	18	63	2	all woman sample	33	arusha-rural	arusha-rural	arusha	urban		1	704		300				1304	not selected	woman not selected	swahili	swahili	swahili	no	3		arusha	urban		always
TZ8	33	81	4	33	1128615	3	2022	1467	44629	3	2000	1203	22	20-24	month and year - information complete	completed	9	1405	18	63	2	all woman sample	33	arusha-rural	arusha-rural	arusha	urban		1	1002		300				1304	selected: capillary	woman selected and interviewed	swahili	swahili	swahili	yes	3		arusha	urban		2	town
TZ8	33	87	2	33	1128615	3	2022	1467	44627	8	1983	1004	38	35-39	month and year - information complete	completed	7	1405	18	63	2	all woman sample	33	arusha-rural	arusha-rural	arusha	urban		1	504		300			1	1304	selected: micronutrient venous blood	woman not selected	swahili	swahili	swahili	no	3		arusha	urban		3	town
TZ8	33	87	3	33	1128615	3	2022	1467	44628	9	2005	1269	16	15-19	month and year - information complete	completed	8	1405	18	63	2	all woman sample	33	arusha-rural	arusha-rural	arusha	urban		1	504		300				1304	selected: micronutrient venous blood	woman not selected	swahili	swahili	swahili	no	3		arusha	urban		4	town
TZ8	33	92	2	33	1128615	3	2022	1467	44626	1	1978	937	44	40-44	month and year - information complete	completed	6	1405	18	63	2	all woman sample	33	arusha-rural	arusha-rural	arusha	urban		1	1002		300			1	1304	selected: capillary	woman selected and interviewed	swahili	swahili	swahili	no	3		arusha	urban		10	countryside
TZ8	33	98	1	33	1128615	3	2022	1467	44627	11	1978	947	43	40-44	month and year - information complete	completed	7	1405	18	63	2	all woman sample	33	arusha-rural	arusha-rural	arusha	urban		3	704		300				1304	not selected	woman not selected	swahili	swahili	swahili	no	3		arusha	urban		25	countryside
TZ8	33	103	1	33	1128615	3	2022	1467	44626	8	1984	1016	37	35-39	month and year - information complete	completed	6	1405	18	63	2	all woman sample	33	arusha-rural	arusha-rural	arusha	urban		1	704		300				1304	selected: capillary	woman selected and interviewed	swahili	swahili	swahili	no	3		arusha	urban		12	city
TZ8	33	103	5	33	1128615	3	2022	1467	44626	6	2002	1230	19	15-19	month and year - information complete	completed	6	1405	18	63	2	all woman sample	33	arusha-rural	arusha-rural	arusha	urban		1	704		300				1304	selected: capillary	woman not selected	swahili	swahili	swahili	no	3		arusha	urban		0	countryside
TZ8	33	119	2	33	1128615	3	2022	1467	44628	8	1990	1088	31	30-34	month and year - information complete	completed	8	1405	18	63	2	all woman sample	33	arusha-rural	arusha-rural	arusha	urban		1	504		300			1	1304	selected: micronutrient venous blood	woman not selected	swahili	swahili	swahili	no	3		arusha	urban		3	town
TZ8	33	125	2	33	1128615	3	2022	1467	44627	6	1984	1014	37	35-39	month and year - information complete	completed	7	1405	18	63	2	all woman sample	33	arusha-rural	arusha-rural	arusha	urban		1	704		300			1	1304	selected: capillary	woman selected and interviewed	swahili	swahili	swahili	no	3		arusha	urban		always
TZ8	33	130	2	33	1128615	3	2022	1467	44627	12	1980	972	41	40-44	month and year - information complete	completed	7	1405	18	63	2	all woman sample	33	arusha-rural	arusha-rural	arusha	urban		1	504		300			1	1304	not selected	woman not selected	swahili	swahili	swahili	no	3		arusha	urban		12	countryside
TZ8	33	141	1	33	1128615	3	2022	1467	44626	2	1990	1082	32	30-34	month and year - information complete	completed	6	1405	18	63	2	all woman sample	33	arusha-rural	arusha-rural	arusha	urban		1	704		300				1304	not selected	woman not selected	swahili	swahili	swahili	no	3		arusha	urban		3	countryside
TZ8	34	3	3	34	1022804	5	2022	1469	44697	6	1999	1194	22	20-24	month and year - information complete	completed	16	1405	16	65	2	all woman sample	34	arusha-rural	arusha-rural	arusha	rural		1	1002		300				1385	not selected	woman not selected	swahili	swahili	swahili	no	3		arusha	rural		0	countryside
TZ8	34	7	2	34	1022804	5	2022	1469	44698	7	1985	1027	36	35-39	month and year - information complete	completed	17	1405	16	65	2	all woman sample	34	arusha-rural	arusha-rural	arusha	rural		1	504		300			1	1385	selected: capillary	woman selected and interviewed	swahili	swahili	swahili	no	3		arusha	rural		always
TZ8	34	7	3	34	1022804	5	2022	1469	44699	8	2005	1268	16	15-19	month and year - information complete	completed	18	1405	16	65	2	all woman sample	34	arusha-rural	arusha-rural	arusha	rural		1	504		300				1385	selected: capillary	woman not selected	swahili	swahili	swahili	no	3		arusha	rural		always
TZ8	34	10	2	34	1022804	5	2022	1469	44697	7	1994	1135	27	25-29	month and year - information complete	completed	16	1405	16	65	2	all woman sample	34	arusha-rural	arusha-rural	arusha	rural		1	504		300			1	1385	selected: micronutrient venous blood	woman not selected	swahili	swahili	swahili	no	3		arusha	rural		3	countryside
TZ8	34	14	5	34	1022804	5	2022	1469	44698	11	2000	1211	21	20-24	month and year - information complete	completed	17	1405	16	65	2	all woman sample	34	arusha-rural	arusha-rural	arusha	rural		1	704		300				1385	selected: capillary	woman selected and interviewed	swahili	swahili	swahili	no	3		arusha	rural		always
TZ8	34	18	2	34	1022804	5	2022	1469	44698	11	1992	1115	29	25-29	month and year - information complete	completed	17	1405	16	65	2	all woman sample	34	arusha-rural	arusha-rural	arusha	rural		2	504		300			1	1385	not selected	woman not selected	swahili	swahili	swahili	no	3		arusha	rural		10	countryside
TZ8	34	21	3	34	1022804	5	2022	1469	44697	2	1997	1166	25	25-29	month and year - information complete	completed	16	1405	16	65	2	all woman sample	34	arusha-rural	arusha-rural	arusha	rural		1	504		300				1385	selected: capillary	woman not selected	swahili	swahili	swahili	no	3		arusha	rural		always
TZ8	34	21	5	34	1022804	5	2022	1469	44697	4	2006	1276	16	15-19	month and year - information complete	completed	16	1405	16	65	2	all woman sample	34	arusha-rural	arusha-rural	arusha	rural		1	504		300				1385	selected: capillary	woman not selected	swahili	swahili	swahili	no	3		arusha	rural		1	countryside
TZ8	34	25	2	34	1022804	5	2022	1469	44698	5	1984	1013	38	35-39	month and year - information complete	completed	17	1405	16	65	2	all woman sample	34	arusha-rural	arusha-rural	arusha	rural		2	504		300			1	1385	selected: micronutrient venous blood	woman not selected	swahili	swahili	swahili	no	3		arusha	rural		14	countryside
TZ8	34	28	3	34	1022804	5	2022	1469	44698	6	2004	1254	17	15-19	month and year - information complete	completed	17	1405	16	65	2	all woman sample	34	arusha-rural	arusha-rural	arusha	rural		1	1002		300			2	1385	selected: capillary	woman selected and interviewed	swahili	swahili	swahili	no	3		arusha	rural		1	countryside
TZ8	34	32	2	34	1022804	5	2022	1469	44697	4	1995	1144	27	25-29	month and year - information complete	completed	16	1405	16	65	2	all woman sample	34	arusha-rural	arusha-rural	arusha	rural		1	504		300			1	1385	not selected	woman not selected	swahili	swahili	swahili	no	3		arusha	rural		3	countryside
TZ8	34	35	1	34	1022804	5	2022	1469	44697	2	1974	890	48	45-49	month and year - information complete	completed	16	1405	16	65	2	all woman sample	34	arusha-rural	arusha-rural	arusha	rural		1	504		300			husband not in household	1385	selected: capillary	woman selected and interviewed	swahili	swahili	swahili	no	3		arusha	rural		28	countryside
TZ8	34	39	2	34	1022804	5	2022	1469	44698	9	1997	1173	24	20-24	month and year - information complete	completed	17	1405	16	65	2	all woman sample	34	arusha-rural	arusha-rural	arusha	rural		1	1002		300			1	1385	not selected	woman not selected	swahili	swahili	swahili	no	3		arusha	rural		8	countryside
TZ8	34	42	2	34	1022804	5	2022	1469	44699	11	1984	1019	37	35-39	month and year - information complete	completed	18	1405	16	65	2	all woman sample	34	arusha-rural	arusha-rural	arusha	rural		1	1002		300			1	1385	selected: capillary	woman selected and interviewed	swahili	swahili	swahili	no	3		arusha	rural		14	countryside
TZ8	34	46	2	34	1022804	5	2022	1469	44697	2	2001	1214	21	20-24	month and year - information complete	completed	16	1405	16	65	2	all woman sample	34	arusha-rural	arusha-rural	arusha	rural		1	704		300				1385	selected: micronutrient venous blood	woman not selected	swahili	swahili	swahili	no	3		arusha	rural		always
TZ8	34	49	2	34	1022804	5	2022	1469	44698	10	1994	1138	27	25-29	month and year - information complete	completed	17	1405	16	65	2	all woman sample	34	arusha-rural	arusha-rural	arusha	rural		2	704		300			1	1385	selected: capillary	woman selected and interviewed	swahili	swahili	swahili	no	3		arusha	rural		always
TZ8	34	53	2	34	1022804	5	2022	1469	44698	3	1994	1131	28	25-29	month and year - information complete	completed	17	1405	16	65	2	all woman sample	34	arusha-rural	arusha-rural	arusha	rural		1	1002		300			1	1385	not selected	woman not selected	swahili	swahili	swahili	no	3		arusha	rural		4	countryside
TZ8	34	56	1	34	1022804	5	2022	1469	44698	3	1996	1155	26	25-29	month and year - information complete	completed	17	1405	16	65	2	all woman sample	34	arusha-rural	arusha-rural	arusha	rural		1	704		300			husband not in household	1385	selected: capillary	woman selected and interviewed	swahili	swahili	swahili	no	3		arusha	rural		always
TZ8	34	60	2	34	1022804	5	2022	1469	44698	10	1995	1150	26	25-29	month and year - information complete	completed	17	1405	16	65	2	all woman sample	34	arusha-rural	arusha-rural	arusha	rural		1	704		300			1	1385	selected: micronutrient venous blood	woman not selected	swahili	swahili	swahili	no	3		arusha	rural		always
TZ8	34	64	2	34	1022804	5	2022	1469	44699	6	1981	978	40	40-44	month and year - information complete	completed	18	1405	16	65	2	all woman sample	34	arusha-rural	arusha-rural	arusha	rural		1	704		300			1	1385	selected: capillary	woman selected and interviewed	swahili	swahili	swahili	no	3		arusha	rural		always
TZ8	34	71	4	34	1022804	5	2022	1469	44697	3	2004	1251	18	15-19	month and year - information complete	completed	16	1405	16	65	2	all woman sample	34	arusha-rural	arusha-rural	arusha	rural		1	704		300				1385	selected: capillary	woman not selected	swahili	swahili	swahili	no	3		arusha	rural		always
TZ8	34	71	7	34	1022804	5	2022	1469	44698	5	2007	1289	15	15-19	month and year - information complete	completed	17	1405	16	65	2	all woman sample	34	arusha-rural	arusha-rural	arusha	rural		2	704		300				1385	selected: capillary	woman selected and interviewed	swahili	swahili	swahili	no	3		arusha	rural		always
TZ8	34	74	2	34	1022804	5	2022	1469	44698	6	1996	1158	25	25-29	month and year - information complete	completed	17	1405	16	65	2	all woman sample	34	arusha-rural	arusha-rural	arusha	rural		1	1002		300			1	1385	not selected	woman not selected	swahili	swahili	swahili	no	3		arusha	rural		7	countryside
TZ8	34	81	2	34	1022804	5	2022	1469	44697	8	1996	1160	25	25-29	month and year - information complete	completed	16	1405	16	65	2	all woman sample	34	arusha-rural	arusha-rural	arusha	rural		1	1002		300				1385	selected: micronutrient venous blood	woman not selected	swahili	swahili	swahili	no	3		arusha	rural		always
TZ8	34	81	3	34	1022804	5	2022	1469	44697	8	1999	1196	22	20-24	month and year - information complete	completed	16	1405	16	65	2	all woman sample	34	arusha-rural	arusha-rural	arusha	rural		1	1002		300				1385	selected: micronutrient venous blood	woman not selected	swahili	swahili	swahili	no	3		arusha	rural		always
TZ8	34	85	2	34	1022804	5	2022	1469	44697	7	1979	955	42	40-44	month and year - information complete	completed	16	1405	16	65	2	all woman sample	34	arusha-rural	arusha-rural	arusha	rural		4	704		300			1	1385	selected: capillary	woman selected and interviewed	swahili	swahili	swahili	no	3		arusha	rural		always
TZ8	35	4	3	35	1053792	5	2022	1469	44695	11	1991	1103	30	30-34	month and year - information complete	completed	14	1405	16	65	2	all woman sample	35	arusha-urban	arusha-urban	arusha	rural		1	504		300				1529	selected: capillary	woman selected and interviewed	swahili	swahili	swahili	no	3		arusha	rural		always
TZ8	35	10	3	35	1053792	5	2022	1469	44694	6	1992	1110	29	25-29	month and year - information complete	completed	13	1405	16	65	2	all woman sample	35	arusha-urban	arusha-urban	arusha	rural		2	504		300			husband not in household	1529	selected: micronutrient venous blood	woman not selected	swahili	swahili	swahili	no	3		arusha	rural		always
TZ8	35	15	2	35	1053792	5	2022	1469	44695	9	1989	1077	32	30-34	month and year - information complete	completed	14	1405	16	65	2	all woman sample	35	arusha-urban	arusha-urban	arusha	rural		1	504		300			1	1529	selected: capillary	woman selected and interviewed	swahili	swahili	swahili	no	3		arusha	rural		always
TZ8	35	25	3	35	1053792	5	2022	1469	44695	8	2000	1208	21	20-24	month and year - information complete	completed	14	1405	16	65	2	all woman sample	35	arusha-urban	arusha-urban	arusha	rural		1	704		300				1529	selected: capillary	woman selected and interviewed	swahili	swahili	swahili	no	3		arusha	rural		always
TZ8	35	30	1	35	1053792	5	2022	1469	44695	4	1989	1072	33	30-34	month and year - information complete	completed	14	1405	16	65	2	all woman sample	35	arusha-urban	arusha-urban	arusha	rural		1	704		300				1529	selected: micronutrient venous blood	woman not selected	swahili	swahili	swahili	no	3		arusha	rural		always
TZ8	35	30	2	35	1053792	5	2022	1469	44695	4	2003	1240	19	15-19	month and year - information complete	completed	14	1405	16	65	2	all woman sample	35	arusha-urban	arusha-urban	arusha	rural		1	704		300				1529	selected: micronutrient venous blood	woman not selected	swahili	swahili	swahili	yes	3		arusha	rural		0	countryside
TZ8	35	36	2	35	1053792	5	2022	1469	44694	11	1996	1163	25	25-29	month and year - information complete	completed	13	1405	16	65	2	all woman sample	35	arusha-urban	arusha-urban	arusha	rural		1	704		300			1	1529	selected: capillary	woman selected and interviewed	swahili	swahili	swahili	no	3		arusha	rural		10	town
TZ8	35	36	5	35	1053792	5	2022	1469	44694	3	2006	1275	16	15-19	month and year - information complete	completed	13	1405	16	65	2	all woman sample	35	arusha-urban	arusha-urban	arusha	rural		1	704		300				1529	selected: capillary	woman not selected	swahili	swahili	swahili	no	3		arusha	rural		1	countryside
TZ8	35	41	3	35	1053792	5	2022	1469	44694	7	1987	1051	34	30-34	month and year - information complete	completed	13	1405	16	65	2	all woman sample	35	arusha-urban	arusha-urban	arusha	rural		1	1002		300				1529	not selected	woman not selected	swahili	swahili	swahili	no	3		arusha	rural		12	countryside
TZ8	35	41	5	35	1053792	5	2022	1469	44694	12	2003	1248	18	15-19	month and year - information complete	completed	13	1405	16	65	2	all woman sample	35	arusha-urban	arusha-urban	arusha	rural		1	1002		300				1529	not selected	woman not selected	swahili	swahili	swahili	no	3		arusha	rural		visitor
TZ8	35	41	7	35	1053792	5	2022	1469	44694	8	2000	1208	21	20-24	month and year - information complete	completed	13	1405	16	65	2	all woman sample	35	arusha-urban	arusha-urban	arusha	rural		1	1002		300			6	1529	not selected	woman not selected	swahili	swahili	swahili	no	3		arusha	rural		always
TZ8	35	51	2	35	1053792	5	2022	1469	44694	8	1982	992	39	35-39	month and year - information complete	completed	13	1405	16	65	2	all woman sample	35	arusha-urban	arusha-urban	arusha	rural		1	1002		300			1	1529	not selected	woman not selected	swahili	swahili	swahili	no	3		arusha	rural		2	city
TZ8	35	51	3	35	1053792	5	2022	1469	44695	10	2004	1258	17	15-19	month and year - information complete	completed	14	1405	16	65	2	all woman sample	35	arusha-urban	arusha-urban	arusha	rural		1	1002		300				1529	not selected	woman not selected	swahili	swahili	swahili	no	3		arusha	rural		2	city
TZ8	35	56	2	35	1053792	5	2022	1469	44695	5	1976	917	46	45-49	month and year - information complete	completed	14	1405	16	65	2	all woman sample	35	arusha-urban	arusha-urban	arusha	rural		2	1002		300			1	1529	selected: capillary	woman selected and interviewed	swahili	swahili	swahili	no	3		arusha	rural		23	city
TZ8	35	62	2	35	1053792	5	2022	1469	44694	4	1996	1156	26	25-29	month and year - information complete	completed	13	1405	16	65	2	all woman sample	35	arusha-urban	arusha-urban	arusha	rural		1	704		300			1	1529	selected: micronutrient venous blood	woman not selected	swahili	swahili	swahili	no	3		arusha	rural		always
TZ8	35	67	2	35	1053792	5	2022	1469	44695	11	1985	1031	36	35-39	month and year - information complete	completed	14	1405	16	65	2	all woman sample	35	arusha-urban	arusha-urban	arusha	rural		1	1002		300			1	1529	selected: capillary	woman selected and interviewed	swahili	swahili	swahili	no	3		arusha	rural		always
TZ8	35	72	4	35	1053792	5	2022	1469	44695	5	2002	1229	20	20-24	month and year - information complete	completed	14	1405	16	65	2	all woman sample	35	arusha-urban	arusha-urban	arusha	rural		1	704		300				1529	not selected	woman not selected	swahili	swahili	swahili	no	3		arusha	rural		0	city
TZ8	35	82	2	35	1053792	5	2022	1469	44694	4	1986	1036	36	35-39	month and year - information complete	completed	13	1405	16	65	2	all woman sample	35	arusha-urban	arusha-urban	arusha	rural		1	504		300			1	1529	selected: micronutrient venous blood	woman not selected	swahili	swahili	swahili	no	3		arusha	rural		8	town
TZ8	35	82	5	35	1053792	5	2022	1469	44694	9	1998	1185	23	20-24	month and year - information complete	completed	13	1405	16	65	2	all woman sample	35	arusha-urban	arusha-urban	arusha	rural		1	504		300				1529	selected: micronutrient venous blood	woman not selected	swahili	swahili	swahili	no	3		arusha	rural		3	countryside
TZ8	35	93	2	35	1053792	5	2022	1469	44695	5	1973	881	49	45-49	month and year - information complete	completed	14	1405	16	65	2	all woman sample	35	arusha-urban	arusha-urban	arusha	rural		1	704		300			1	1529	not selected	woman not selected	swahili	swahili	swahili	no	3		arusha	rural		14	countryside
TZ8	35	119	2	35	1053792	5	2022	1469	44694	2	1980	962	42	40-44	month and year - information complete	completed	13	1405	16	65	2	all woman sample	35	arusha-urban	arusha-urban	arusha	rural		2	504		300			1	1529	selected: capillary	woman selected and interviewed	swahili	swahili	swahili	no	3		arusha	rural		13	town
TZ8	35	124	4	35	1053792	5	2022	1469	44694	12	1992	1116	29	25-29	month and year - information complete	completed	13	1405	16	65	2	all woman sample	35	arusha-urban	arusha-urban	arusha	rural		3	704		300				1529	not selected	woman not selected	swahili	swahili	swahili	no	3		arusha	rural		always
TZ8	35	134	1	35	1053792	5	2022	1469	44695	1	1988	1057	34	30-34	month and year - information complete	completed	14	1405	16	65	2	all woman sample	35	arusha-urban	arusha-urban	arusha	rural		1	1002		300				1529	not selected	woman not selected	swahili	swahili	swahili	no	3		arusha	rural		9	countryside
TZ8	36	3	2	36	2523852	5	2022	1469	44691	7	1995	1147	26	25-29	month and year - information complete	completed	10	1405	16	65	2	all woman sample	36	arusha-urban	arusha-urban	arusha	rural		1	1002		300			1	2323	selected: capillary	woman selected and interviewed	swahili	swahili	swahili	no	3		arusha	rural		always
TZ8	36	9	2	36	2523852	5	2022	1469	44690	8	1994	1136	27	25-29	month and year - information complete	completed	9	1405	16	65	2	all woman sample	36	arusha-urban	arusha-urban	arusha	rural		1	504		300			1	2323	selected: micronutrient venous blood	woman not selected	swahili	swahili	swahili	yes	3		arusha	rural		always
TZ8	36	9	6	36	2523852	5	2022	1469	44690	4	2003	1240	19	15-19	month and year - information complete	completed	9	1405	16	65	2	all woman sample	36	arusha-urban	arusha-urban	arusha	rural		1	504		300			1	2323	selected: micronutrient venous blood	woman not selected	swahili	swahili	swahili	yes	3		arusha	rural		always
TZ8	36	15	2	36	2523852	5	2022	1469	44690	7	1994	1135	27	25-29	month and year - information complete	completed	9	1405	16	65	2	all woman sample	36	arusha-urban	arusha-urban	arusha	rural		1	704		300			1	2323	selected: capillary	woman selected and interviewed	swahili	english	swahili	no	3		arusha	rural		always
TZ8	36	27	2	36	2523852	5	2022	1469	44690	4	1987	1048	35	35-39	month and year - information complete	completed	9	1405	16	65	2	all woman sample	36	arusha-urban	arusha-urban	arusha	rural		1	1002		300			1	2323	selected: capillary	woman selected and interviewed	swahili	swahili	swahili	yes	3		arusha	rural		always
TZ8	36	33	2	36	2523852	5	2022	1469	44690	2	1987	1046	35	35-39	month and year - information complete	completed	9	1405	16	65	2	all woman sample	36	arusha-urban	arusha-urban	arusha	rural		2	504		300			1	2323	selected: micronutrient venous blood	woman not selected	swahili	swahili	swahili	yes	3		arusha	rural		always
TZ8	36	33	3	36	2523852	5	2022	1469	44690	9	2004	1257	17	15-19	month and year - information complete	completed	9	1405	16	65	2	all woman sample	36	arusha-urban	arusha-urban	arusha	rural		1	504		300				2323	selected: micronutrient venous blood	woman not selected	swahili	swahili	swahili	no	3		arusha	rural		always
TZ8	36	38	2	36	2523852	5	2022	1469	44691	4	1989	1072	33	30-34	month and year - information complete	completed	10	1405	16	65	2	all woman sample	36	arusha-urban	arusha-urban	arusha	rural		2	704		300			1	2323	selected: capillary	woman selected and interviewed	swahili	swahili	swahili	yes	3		arusha	rural		always
TZ8	36	44	2	36	2523852	5	2022	1469	44690	2	1992	1106	30	30-34	month and year - information complete	completed	9	1405	16	65	2	all woman sample	36	arusha-urban	arusha-urban	arusha	rural		2	504		300			1	2323	not selected	woman not selected	swahili	swahili	swahili	no	3		arusha	rural		always
TZ8	36	50	2	36	2523852	5	2022	1469	44690	7	1992	1111	29	25-29	month and year - information complete	completed	9	1405	16	65	2	all woman sample	36	arusha-urban	arusha-urban	arusha	rural		1	1002		300			1	2323	selected: capillary	woman selected and interviewed	swahili	swahili	swahili	no	3		arusha	rural		always
TZ8	36	56	1	36	2523852	5	2022	1469	44691	9	1990	1089	31	30-34	month and year - information complete	completed	10	1405	16	65	2	all woman sample	36	arusha-urban	arusha-urban	arusha	rural		1	1002		300			husband not in household	2323	not selected	woman not selected	swahili	swahili	swahili	no	3		arusha	rural		always
TZ8	36	62	2	36	2523852	5	2022	1469	44690	2	2002	1226	20	20-24	month and year - information complete	completed	9	1405	16	65	2	all woman sample	36	arusha-urban	arusha-urban	arusha	rural		2	704		300			1	2323	selected: capillary	woman selected and interviewed	swahili	swahili	swahili	yes	3		arusha	rural		always
TZ8	36	68	4	36	2523852	5	2022	1469	44690	4	2007	1288	15	15-19	month and year - information complete	completed	9	1405	16	65	2	all woman sample	36	arusha-urban	arusha-urban	arusha	rural		2	704		300				2323	selected: micronutrient venous blood	woman not selected	swahili	swahili	swahili	yes	3		arusha	rural		always
TZ8	36	74	2	36	2523852	5	2022	1469	44689	9	1993	1125	28	25-29	month and year - information complete	completed	8	1405	16	65	2	all woman sample	36	arusha-urban	arusha-urban	arusha	rural		1	504		300			1	2323	selected: capillary	woman selected and interviewed	swahili	swahili	swahili	yes	3		arusha	rural		4	countryside
TZ8	36	79	2	36	2523852	5	2022	1469	44689	1	1982	985	40	40-44	month and year - information complete	completed	8	1405	16	65	2	all woman sample	36	arusha-urban	arusha-urban	arusha	rural		2	704		300			1	2323	not selected	woman not selected	swahili	swahili	swahili	yes	3		arusha	rural		always
TZ8	36	79	3	36	2523852	5	2022	1469	44689	4	2000	1204	22	20-24	month and year - information complete	completed	8	1405	16	65	2	all woman sample	36	arusha-urban	arusha-urban	arusha	rural		1	704		300				2323	not selected	woman not selected	swahili	swahili	swahili	yes	3		arusha	rural		always
TZ8	36	79	5	36	2523852	5	2022	1469	44691	3	2007	1287	15	15-19	month and year - information complete	completed	10	1405	16	65	2	all woman sample	36	arusha-urban	arusha-urban	arusha	rural		3	704		300				2323	not selected	woman not selected	swahili	swahili	swahili	yes	3		arusha	rural		always
TZ8	36	85	2	36	2523852	5	2022	1469	44691	1	1998	1177	24	20-24	month and year - information complete	completed	10	1405	16	65	2	all woman sample	36	arusha-urban	arusha-urban	arusha	rural		1	704		300			1	2323	selected: capillary	woman selected and interviewed	swahili	swahili	swahili	no	3		arusha	rural		always
TZ8	36	103	2	36	2523852	5	2022	1469	44691	5	1997	1169	25	25-29	month and year - information complete	completed	10	1405	16	65	2	all woman sample	36	arusha-urban	arusha-urban	arusha	rural		1	704		300			1	2323	not selected	woman not selected	swahili	swahili	swahili	yes	3		arusha	rural		always
TZ8	36	109	1	36	2523852	5	2022	1469	44691	3	1982	987	40	40-44	month and year - information complete	completed	10	1405	16	65	2	all woman sample	36	arusha-urban	arusha-urban	arusha	rural		1	504		300				2323	selected: capillary	woman selected and interviewed	swahili	swahili	swahili	yes	3		arusha	rural		always
TZ8	36	120	1	36	2523852	5	2022	1469	44691	7	1977	931	44	40-44	month and year - information complete	completed	10	1405	16	65	2	all woman sample	36	arusha-urban	arusha-urban	arusha	rural		5	1002		300			husband not in household	2323	selected: capillary	woman selected and interviewed	swahili	swahili	swahili	yes	3		arusha	rural		always
TZ8	36	120	4	36	2523852	5	2022	1469	44689	4	2006	1276	16	15-19	month and year - information complete	completed	8	1405	16	65	2	all woman sample	36	arusha-urban	arusha-urban	arusha	rural		1	504		300				2323	selected: capillary	woman not selected	swahili	swahili	swahili	no	3		arusha	rural		always
TZ8	36	126	2	36	2523852	5	2022	1469	44691	3	1986	1035	36	35-39	month and year - information complete	completed	10	1405	16	65	2	all woman sample	36	arusha-urban	arusha-urban	arusha	rural		1	1002		300			1	2323	selected: micronutrient venous blood	woman not selected	swahili	swahili	swahili	yes	3		arusha	rural		always
TZ8	36	132	2	36	2523852	5	2022	1469	44690	7	1999	1195	22	20-24	month and year - information complete	completed	9	1405	16	65	2	all woman sample	36	arusha-urban	arusha-urban	arusha	rural		2	704		300			1	2323	selected: capillary	woman selected and interviewed	swahili	swahili	swahili	yes	3		arusha	rural		always
TZ8	36	138	2	36	2523852	5	2022	1469	44691	10	1983	1006	38	35-39	month and year - information complete	completed	10	1405	16	65	2	all woman sample	36	arusha-urban	arusha-urban	arusha	rural		1	504		300			1	2323	not selected	woman not selected	swahili	swahili	swahili	yes	3		arusha	rural		always
TZ8	36	144	2	36	2523852	5	2022	1469	44691	2	2000	1202	22	20-24	month and year - information complete	completed	10	1405	16	65	2	all woman sample	36	arusha-urban	arusha-urban	arusha	rural		1	1002		300			1	2323	selected: capillary	woman selected and interviewed	swahili	swahili	swahili	yes	3		arusha	rural		always
TZ8	36	150	2	36	2523852	5	2022	1469	44691	2	2002	1226	20	20-24	month and year - information complete	completed	10	1405	16	65	2	all woman sample	36	arusha-urban	arusha-urban	arusha	rural		1	504		300			1	2323	not selected	woman not selected	swahili	swahili	swahili	no	3		arusha	rural		always
TZ8	38	1	2	38	1203811	4	2022	1468	44664	12	1974	900	47	45-49	month and year - information complete	completed	13	1405	17	64	2	all woman sample	38	arusha-urban	arusha-urban	arusha	rural		1	504		300			1	1799	not selected	woman not selected	swahili	swahili	swahili	no	3		arusha	rural		24	countryside
TZ8	38	4	2	38	1203811	4	2022	1468	44663	2	1990	1082	32	30-34	month and year - information complete	completed	12	1405	17	64	2	all woman sample	38	arusha-urban	arusha-urban	arusha	rural		1	504		300			1	1799	selected: capillary	woman selected and interviewed	swahili	swahili	swahili	no	3		arusha	rural		6	town
TZ8	38	7	2	38	1203811	4	2022	1468	44663	2	1984	1010	38	35-39	month and year - information complete	completed	12	1405	17	64	2	all woman sample	38	arusha-urban	arusha-urban	arusha	rural		1	504		300			1	1799	selected: micronutrient venous blood	woman not selected	swahili	swahili	swahili	no	3		arusha	rural		always
TZ8	38	9	2	38	1203811	4	2022	1468	44663	12	1977	936	44	40-44	month and year - information complete	completed	12	1405	17	64	2	all woman sample	38	arusha-urban	arusha-urban	arusha	rural		1	504		300			1	1799	selected: capillary	woman selected and interviewed	swahili	swahili	swahili	no	3		arusha	rural		always
TZ8	38	15	2	38	1203811	4	2022	1468	44663	1	1994	1129	28	25-29	month and year - information complete	completed	12	1405	17	64	2	all woman sample	38	arusha-urban	arusha-urban	arusha	rural		1	504		300			1	1799	selected: capillary	woman selected and interviewed	swahili	swahili	swahili	no	3		arusha	rural		9	countryside
TZ8	38	18	1	38	1203811	4	2022	1468	44664	12	1982	996	39	35-39	month and year - information complete	completed	13	1405	17	64	2	all woman sample	38	arusha-urban	arusha-urban	arusha	rural		1	704		300				1799	selected: micronutrient venous blood	woman not selected	swahili	swahili	swahili	no	3		arusha	rural		always
TZ8	38	18	2	38	1203811	4	2022	1468	44664	7	2000	1207	21	20-24	month and year - information complete	completed	13	1405	17	64	2	all woman sample	38	arusha-urban	arusha-urban	arusha	rural		1	704		300				1799	selected: micronutrient venous blood	woman not selected	swahili	swahili	swahili	no	3		arusha	rural		always
TZ8	38	20	2	38	1203811	4	2022	1468	44664	9	1991	1101	30	30-34	month and year - information complete	completed	13	1405	17	64	2	all woman sample	38	arusha-urban	arusha-urban	arusha	rural		1	504		300			1	1799	selected: capillary	woman selected and interviewed	swahili	swahili	swahili	no	3		arusha	rural		always
TZ8	38	23	2	38	1203811	4	2022	1468	44664	5	1982	989	39	35-39	month and year - information complete	completed	13	1405	17	64	2	all woman sample	38	arusha-urban	arusha-urban	arusha	rural		1	704		300			1	1799	not selected	woman not selected	swahili	swahili	swahili	no	3		arusha	rural		15	countryside
TZ8	38	23	7	38	1203811	4	2022	1468	44664	11	1999	1199	22	20-24	month and year - information complete	completed	13	1405	17	64	2	all woman sample	38	arusha-urban	arusha-urban	arusha	rural		1	704		300				1799	not selected	woman not selected	swahili	swahili	swahili	no	3		arusha	rural		0	countryside
TZ8	38	26	2	38	1203811	4	2022	1468	44664	3	1987	1047	35	35-39	month and year - information complete	completed	13	1405	17	64	2	all woman sample	38	arusha-urban	arusha-urban	arusha	rural		1	504		300			1	1799	selected: capillary	woman selected and interviewed	swahili	swahili	swahili	no	3		arusha	rural		always
TZ8	38	28	1	38	1203811	4	2022	1468	44664	3	2000	1203	22	20-24	month and year - information complete	completed	13	1405	17	64	2	all woman sample	38	arusha-urban	arusha-urban	arusha	rural		1	1002		300				1799	not selected	woman not selected	swahili	swahili	swahili	no	3		arusha	rural		2	countryside
TZ8	38	31	1	38	1203811	4	2022	1468	44665	7	1989	1075	32	30-34	month and year - information complete	completed	14	1405	17	64	2	all woman sample	38	arusha-urban	arusha-urban	arusha	rural		1	1002		300				1799	selected: capillary	woman selected and interviewed	swahili	swahili	swahili	no	3		arusha	rural		2	town
TZ8	38	34	2	38	1203811	4	2022	1468	44663	1	1994	1129	28	25-29	month and year - information complete	completed	12	1405	17	64	2	all woman sample	38	arusha-urban	arusha-urban	arusha	rural		1	704		300			1	1799	selected: micronutrient venous blood	woman not selected	swahili	swahili	swahili	no	3		arusha	rural		6	countryside
TZ8	38	39	2	38	1203811	4	2022	1468	44663	7	1982	991	39	35-39	month and year - information complete	completed	12	1405	17	64	2	all woman sample	38	arusha-urban	arusha-urban	arusha	rural		1	704		300			1	1799	not selected	woman not selected	swahili	swahili	swahili	no	3		arusha	rural		always
TZ8	38	39	3	38	1203811	4	2022	1468	44663	11	2003	1247	18	15-19	month and year - information complete	completed	12	1405	17	64	2	all woman sample	38	arusha-urban	arusha-urban	arusha	rural		1	704		300				1799	not selected	woman not selected	swahili	swahili	swahili	no	3		arusha	rural		always
TZ8	38	42	2	38	1203811	4	2022	1468	44663	7	1995	1147	26	25-29	month and year - information complete	completed	12	1405	17	64	2	all woman sample	38	arusha-urban	arusha-urban	arusha	rural		2	704		300			1	1799	selected: capillary	woman selected and interviewed	swahili	swahili	swahili	no	3		arusha	rural		4	town
TZ8	38	44	1	38	1203811	4	2022	1468	44663	3	1987	1047	35	35-39	month and year - information complete	completed	12	1405	17	64	2	all woman sample	38	arusha-urban	arusha-urban	arusha	rural		1	704		300				1799	selected: micronutrient venous blood	woman not selected	swahili	swahili	swahili	no	3		arusha	rural		always
TZ8	38	47	1	38	1203811	4	2022	1468	44663	7	1973	883	48	45-49	month and year - information complete	completed	12	1405	17	64	2	all woman sample	38	arusha-urban	arusha-urban	arusha	rural		2	704		300			2	1799	selected: capillary	woman selected and interviewed	swahili	swahili	swahili	no	3		arusha	rural		3	town
TZ8	38	50	1	38	1203811	4	2022	1468	44664	6	1983	1002	38	35-39	month and year - information complete	completed	13	1405	17	64	2	all woman sample	38	arusha-urban	arusha-urban	arusha	rural		1	504		300				1799	not selected	woman not selected	swahili	swahili	swahili	no	3		arusha	rural		15	countryside
TZ8	38	53	1	38	1203811	4	2022	1468	44664	9	1990	1089	31	30-34	month and year - information complete	completed	13	1405	17	64	2	all woman sample	38	arusha-urban	arusha-urban	arusha	rural		1	504		300			husband not in household	1799	selected: capillary	woman selected and interviewed	swahili	swahili	swahili	no	3		arusha	rural		8	city
TZ8	38	55	2	38	1203811	4	2022	1468	44664	1	1989	1069	33	30-34	month and year - information complete	completed	13	1405	17	64	2	all woman sample	38	arusha-urban	arusha-urban	arusha	rural		1	704		300			1	1799	not selected	woman not selected	swahili	swahili	swahili	no	3		arusha	rural		4	city
TZ8	38	58	1	38	1203811	4	2022	1468	44664	11	1989	1079	32	30-34	month and year - information complete	completed	13	1405	17	64	2	all woman sample	38	arusha-urban	arusha-urban	arusha	rural		2	1002		300			2	1799	selected: capillary	woman selected and interviewed	swahili	swahili	swahili	no	3		arusha	rural		6	countryside
TZ8	38	61	4	38	1203811	4	2022	1468	44663	2	1999	1190	23	20-24	month and year - information complete	completed	12	1405	17	64	2	all woman sample	38	arusha-urban	arusha-urban	arusha	rural		2	1002		300			3	1799	selected: micronutrient venous blood	woman not selected	swahili	swahili	swahili	no	3		arusha	rural		always
TZ8	38	63	2	38	1203811	4	2022	1468	44663	5	1978	941	43	40-44	month and year - information complete	completed	12	1405	17	64	2	all woman sample	38	arusha-urban	arusha-urban	arusha	rural		2	1002		300			1	1799	selected: capillary	woman not selected	swahili	swahili	swahili	no	3		arusha	rural		always
TZ8	38	63	3	38	1203811	4	2022	1468	44663	12	2000	1212	21	20-24	month and year - information complete	completed	12	1405	17	64	2	all woman sample	38	arusha-urban	arusha-urban	arusha	rural		1	1002		300				1799	selected: capillary	woman selected and interviewed	swahili	swahili	swahili	no	3		arusha	rural		1	town
TZ8	38	63	7	38	1203811	4	2022	1468	44664	9	2006	1281	15	15-19	month and year - information complete	completed	13	1405	17	64	2	all woman sample	38	arusha-urban	arusha-urban	arusha	rural		2	1002		300				1799	selected: capillary	woman not selected	swahili	swahili	swahili	no	3		arusha	rural		0	city
TZ8	38	66	2	38	1203811	4	2022	1468	44664	2	1999	1190	23	20-24	month and year - information complete	completed	13	1405	17	64	2	all woman sample	38	arusha-urban	arusha-urban	arusha	rural		2	1002		300			1	1799	not selected	woman not selected	swahili	swahili	swahili	no	3		arusha	rural		4	town
TZ8	38	69	2	38	1203811	4	2022	1468	44664	12	1993	1128	28	25-29	month and year - information complete	completed	13	1405	17	64	2	all woman sample	38	arusha-urban	arusha-urban	arusha	rural		1	1002		300			1	1799	selected: capillary	woman selected and interviewed	swahili	swahili	swahili	no	3		arusha	rural		9	countryside
TZ8	39	5	5	39	1173195	4	2022	1468	44659	3	1993	1119	29	25-29	month and year - information complete	completed	8	1405	17	64	2	all woman sample	39	arusha-urban	arusha-urban	arusha	rural		1	1002		300				1639	selected: micronutrient venous blood	woman not selected	swahili	swahili	swahili	no	3		arusha	rural		always
TZ8	39	9	2	39	1173195	4	2022	1468	44659	2	1985	1022	37	35-39	month and year - information complete	completed	8	1405	17	64	2	all woman sample	39	arusha-urban	arusha-urban	arusha	rural		1	1002		300			1	1639	selected: capillary	woman selected and interviewed	swahili	swahili	swahili	no	3		arusha	rural		always
TZ8	39	13	2	39	1173195	4	2022	1468	44661	7	1982	991	39	35-39	month and year - information complete	completed	10	1405	17	64	2	all woman sample	39	arusha-urban	arusha-urban	arusha	rural		1	504		300			1	1639	not selected	woman not selected	swahili	swahili	swahili	no	3		arusha	rural		10	countryside
TZ8	39	13	4	39	1173195	4	2022	1468	44660	10	2006	1282	15	15-19	month and year - information complete	completed	9	1405	17	64	2	all woman sample	39	arusha-urban	arusha-urban	arusha	rural		1	504		300				1639	not selected	woman not selected	swahili	swahili	swahili	no	3		arusha	rural		always
TZ8	39	16	2	39	1173195	4	2022	1468	44660	7	1972	871	49	45-49	month and year - information complete	completed	9	1405	17	64	2	all woman sample	39	arusha-urban	arusha-urban	arusha	rural		1	504		300			1	1639	selected: capillary	woman selected and interviewed	swahili	swahili	swahili	no	3		arusha	rural		25	countryside
TZ8	39	16	3	39	1173195	4	2022	1468	44660	5	2001	1217	20	20-24	month and year - information complete	completed	9	1405	17	64	2	all woman sample	39	arusha-urban	arusha-urban	arusha	rural		1	504		300				1639	selected: capillary	woman not selected	swahili	swahili	swahili	no	3		arusha	rural		always
TZ8	39	20	2	39	1173195	4	2022	1468	44659	3	1994	1131	28	25-29	month and year - information complete	completed	8	1405	17	64	2	all woman sample	39	arusha-urban	arusha-urban	arusha	rural		1	504		300			1	1639	selected: micronutrient venous blood	woman not selected	swahili	swahili	swahili	no	3		arusha	rural		always
TZ8	39	24	2	39	1173195	4	2022	1468	44660	1	1981	973	41	40-44	month and year - information complete	completed	9	1405	17	64	2	all woman sample	39	arusha-urban	arusha-urban	arusha	rural		1	704		300			1	1639	selected: capillary	woman selected and interviewed	swahili	swahili	swahili	no	3		arusha	rural		always
TZ8	39	24	3	39	1173195	4	2022	1468	44660	2	2001	1214	21	20-24	month and year - information complete	completed	9	1405	17	64	2	all woman sample	39	arusha-urban	arusha-urban	arusha	rural		2	1002		300				1639	selected: capillary	woman not selected	swahili	swahili	swahili	no	3		arusha	rural		always
TZ8	39	24	4	39	1173195	4	2022	1468	44660	3	2004	1251	18	15-19	month and year - information complete	completed	9	1405	17	64	2	all woman sample	39	arusha-urban	arusha-urban	arusha	rural		1	1002		300				1639	selected: capillary	woman not selected	swahili	swahili	swahili	no	3		arusha	rural		always
TZ8	39	24	9	39	1173195	4	2022	1468	44660	9	2006	1281	15	15-19	month and year - information complete	completed	9	1405	17	64	2	all woman sample	39	arusha-urban	arusha-urban	arusha	rural		1	1002		300				1639	selected: capillary	woman not selected	swahili	swahili	swahili	no	3		arusha	rural		9	countryside
TZ8	39	28	3	39	1173195	4	2022	1468	44660	11	2004	1259	17	15-19	month and year - information complete	completed	9	1405	17	64	2	all woman sample	39	arusha-urban	arusha-urban	arusha	rural		1	504		300				1639	not selected	woman not selected	swahili	swahili	swahili	no	3		arusha	rural		always
TZ8	39	31	2	39	1173195	4	2022	1468	44659	4	1981	976	41	40-44	month and year - information complete	completed	8	1405	17	64	2	all woman sample	39	arusha-urban	arusha-urban	arusha	rural		2	504		300			1	1639	selected: capillary	woman selected and interviewed	swahili	swahili	swahili	no	3		arusha	rural		22	countryside
TZ8	39	35	2	39	1173195	4	2022	1468	44660	4	1982	988	40	40-44	month and year - information complete	completed	9	1405	17	64	2	all woman sample	39	arusha-urban	arusha-urban	arusha	rural		1	1002		300			1	1639	not selected	woman not selected	swahili	swahili	swahili	no	3		arusha	rural		21	city
TZ8	39	35	3	39	1173195	4	2022	1468	44660	7	2000	1207	21	20-24	month and year - information complete	completed	9	1405	17	64	2	all woman sample	39	arusha-urban	arusha-urban	arusha	rural		1	1002		300				1639	not selected	woman not selected	swahili	swahili	swahili	no	3		arusha	rural		always
TZ8	39	35	4	39	1173195	4	2022	1468	44660	2	2005	1262	17	15-19	month and year - information complete	completed	9	1405	17	64	2	all woman sample	39	arusha-urban	arusha-urban	arusha	rural		1	1002		300				1639	not selected	woman not selected	swahili	swahili	swahili	no	3		arusha	rural		always
TZ8	39	46	2	39	1173195	4	2022	1468	44660	7	1983	1003	38	35-39	month and year - information complete	completed	9	1405	17	64	2	all woman sample	39	arusha-urban	arusha-urban	arusha	rural		1	704		300			1	1639	selected: capillary	woman selected and interviewed	swahili	swahili	swahili	no	3		arusha	rural		7	countryside
TZ8	39	50	2	39	1173195	4	2022	1468	44661	1	1976	913	46	45-49	month and year - information complete	completed	10	1405	17	64	2	all woman sample	39	arusha-urban	arusha-urban	arusha	rural		1	1002		300			1	1639	not selected	woman not selected	swahili	swahili	swahili	no	3		arusha	rural		24	countryside
TZ8	39	50	3	39	1173195	4	2022	1468	44661	10	2006	1282	15	15-19	month and year - information complete	completed	10	1405	17	64	2	all woman sample	39	arusha-urban	arusha-urban	arusha	rural		1	1002		300				1639	not selected	woman not selected	swahili	swahili	swahili	no	3		arusha	rural		always
TZ8	39	54	2	39	1173195	4	2022	1468	44659	4	1987	1048	35	35-39	month and year - information complete	completed	8	1405	17	64	2	all woman sample	39	arusha-urban	arusha-urban	arusha	rural		1	504		300			1	1639	selected: capillary	woman selected and interviewed	swahili	swahili	swahili	no	3		arusha	rural		always
TZ8	39	57	2	39	1173195	4	2022	1468	44659	8	1981	980	40	40-44	month and year - information complete	completed	8	1405	17	64	2	all woman sample	39	arusha-urban	arusha-urban	arusha	rural		1	704		300			1	1639	selected: micronutrient venous blood	woman not selected	swahili	english	swahili	no	3		arusha	rural		always
TZ8	39	61	2	39	1173195	4	2022	1468	44659	3	1987	1047	35	35-39	month and year - information complete	completed	8	1405	17	64	2	all woman sample	39	arusha-urban	arusha-urban	arusha	rural		2	704		300			1	1639	selected: capillary	woman selected and interviewed	swahili	swahili	swahili	no	3		arusha	rural		always
TZ8	39	65	2	39	1173195	4	2022	1468	44660	8	1983	1004	38	35-39	month and year - information complete	completed	9	1405	17	64	2	all woman sample	39	arusha-urban	arusha-urban	arusha	rural		1	704		300			1	1639	not selected	woman not selected	swahili	swahili	swahili	no	3		arusha	rural		always
TZ8	39	69	1	39	1173195	4	2022	1468	44659	8	1983	1004	38	35-39	month and year - information complete	completed	8	1405	17	64	2	all woman sample	39	arusha-urban	arusha-urban	arusha	rural		1	704		300			husband not in household	1639	selected: capillary	woman selected and interviewed	swahili	swahili	swahili	no	3		arusha	rural		always
TZ8	39	69	2	39	1173195	4	2022	1468	44660	8	2005	1268	16	15-19	month and year - information complete	completed	9	1405	17	64	2	all woman sample	39	arusha-urban	arusha-urban	arusha	rural		1	704		300				1639	selected: capillary	woman not selected	swahili	swahili	swahili	no	3		arusha	rural		always
TZ8	39	72	2	39	1173195	4	2022	1468	44660	2	1996	1154	26	25-29	month and year - information complete	completed	9	1405	17	64	2	all woman sample	39	arusha-urban	arusha-urban	arusha	rural		1	1002		300			1	1639	not selected	woman not selected	swahili	swahili	swahili	no	3		arusha	rural		always
TZ8	39	76	3	39	1173195	4	2022	1468	44661	8	1984	1016	37	35-39	month and year - information complete	completed	10	1405	17	64	2	all woman sample	39	arusha-urban	arusha-urban	arusha	rural		1	504		300				1639	selected: capillary	woman selected and interviewed	swahili	swahili	swahili	no	3		arusha	rural		20	countryside
TZ8	39	80	2	39	1173195	4	2022	1468	44659	4	1979	952	43	40-44	month and year - information complete	completed	8	1405	17	64	2	all woman sample	39	arusha-urban	arusha-urban	arusha	rural		1	704		300			1	1639	selected: micronutrient venous blood	woman not selected	swahili	swahili	swahili	no	3		arusha	rural		always
TZ8	39	80	3	39	1173195	4	2022	1468	44659	6	2001	1218	20	20-24	month and year - information complete	completed	8	1405	17	64	2	all woman sample	39	arusha-urban	arusha-urban	arusha	rural		3	704		300				1639	selected: micronutrient venous blood	woman not selected	swahili	swahili	swahili	no	3		arusha	rural		always
TZ8	39	83	2	39	1173195	4	2022	1468	44661	12	1988	1068	33	30-34	month and year - information complete	completed	10	1405	17	64	2	all woman sample	39	arusha-urban	arusha-urban	arusha	rural		1	704		300			1	1639	selected: capillary	woman selected and interviewed	swahili	swahili	swahili	no	3		arusha	rural		always
TZ8	40	1	6	40	915026	4	2022	1468	44654	12	1977	936	44	40-44	month and year - information complete	completed	3	1405	17	64	2	all woman sample	40	arusha-urban	arusha-urban	arusha	urban		2	1002		300			5	1459	not selected	woman not selected	swahili	swahili	swahili	no	3		arusha	urban		20	town
TZ8	40	1	9	40	915026	4	2022	1468	44653	3	2006	1275	16	15-19	month and year - information complete	completed	2	1405	17	64	2	all woman sample	40	arusha-urban	arusha-urban	arusha	urban		1	1002		300				1459	not selected	woman not selected	swahili	swahili	swahili	no	3		arusha	urban		always
TZ8	40	8	1	40	915026	4	2022	1468	44655	2	1977	926	45	45-49	month and year - information complete	completed	4	1405	17	64	2	all woman sample	40	arusha-urban	arusha-urban	arusha	urban		2	704		300				1459	selected: capillary	woman selected and interviewed	swahili	swahili	swahili	no	3		arusha	urban		always
TZ8	40	15	1	40	915026	4	2022	1468	44653	1	1991	1093	31	30-34	month and year - information complete	completed	2	1405	17	64	2	all woman sample	40	arusha-urban	arusha-urban	arusha	urban		1	1002		300			husband not in household	1459	selected: micronutrient venous blood	woman not selected	swahili	swahili	swahili	no	3		arusha	urban		10	countryside
TZ8	40	29	2	40	915026	4	2022	1468	44655	3	1992	1107	30	30-34	month and year - information complete	completed	4	1405	17	64	2	all woman sample	40	arusha-urban	arusha-urban	arusha	urban		1	504		300				1459	not selected	woman not selected	swahili	swahili	swahili	no	3		arusha	urban		6	city
TZ8	40	29	3	40	915026	4	2022	1468	44655	11	1996	1163	25	25-29	month and year - information complete	completed	4	1405	17	64	2	all woman sample	40	arusha-urban	arusha-urban	arusha	urban		1	504		300				1459	not selected	woman not selected	swahili	swahili	swahili	no	3		arusha	urban		0	countryside
TZ8	40	36	2	40	915026	4	2022	1468	44655	8	1992	1112	29	25-29	month and year - information complete	completed	4	1405	17	64	2	all woman sample	40	arusha-urban	arusha-urban	arusha	urban		2	704		300			1	1459	selected: capillary	woman selected and interviewed	swahili	swahili	swahili	no	3		arusha	urban		13	countryside
TZ8	40	36	5	40	915026	4	2022	1468	44655	5	2002	1229	19	15-19	month and year - information complete	completed	4	1405	17	64	2	all woman sample	40	arusha-urban	arusha-urban	arusha	urban		2	704		300				1459	selected: capillary	woman not selected	swahili	swahili	swahili	no	3		arusha	urban		0	countryside
TZ8	40	43	2	40	915026	4	2022	1468	44655	8	1984	1016	37	35-39	month and year - information complete	completed	4	1405	17	64	2	all woman sample	40	arusha-urban	arusha-urban	arusha	urban		5	1002		300			1	1459	selected: micronutrient venous blood	woman not selected	swahili	swahili	swahili	no	3		arusha	urban		10	city
TZ8	40	50	2	40	915026	4	2022	1468	44655	11	1987	1055	34	30-34	month and year - information complete	completed	4	1405	17	64	2	all woman sample	40	arusha-urban	arusha-urban	arusha	urban		2	704		300				1459	selected: capillary	woman selected and interviewed	swahili	swahili	swahili	no	3		arusha	urban		always
TZ8	40	50	3	40	915026	4	2022	1468	44655	3	1993	1119	29	25-29	month and year - information complete	completed	4	1405	17	64	2	all woman sample	40	arusha-urban	arusha-urban	arusha	urban		1	1002		300				1459	selected: capillary	woman not selected	swahili	swahili	swahili	no	3		arusha	urban		always
TZ8	40	57	2	40	915026	4	2022	1468	44654	5	1988	1061	33	30-34	month and year - information complete	completed	3	1405	17	64	2	all woman sample	40	arusha-urban	arusha-urban	arusha	urban		1	704		300			husband not in household	1459	not selected	woman not selected	swahili	swahili	swahili	no	3		arusha	urban		12	countryside
TZ8	40	64	1	40	915026	4	2022	1468	44655	12	1991	1104	30	30-34	month and year - information complete	completed	4	1405	17	64	2	all woman sample	40	arusha-urban	arusha-urban	arusha	urban		1	704		300			husband not in household	1459	selected: capillary	woman selected and interviewed	swahili	swahili	swahili	no	3		arusha	urban		always
TZ8	40	71	2	40	915026	4	2022	1468	44654	7	1977	931	44	40-44	month and year - information complete	completed	3	1405	17	64	2	all woman sample	40	arusha-urban	arusha-urban	arusha	urban		2	504		300			1	1459	not selected	woman not selected	swahili	swahili	swahili	no	3		arusha	urban		20	town
TZ8	40	71	3	40	915026	4	2022	1468	44654	8	1996	1160	25	25-29	month and year - information complete	completed	3	1405	17	64	2	all woman sample	40	arusha-urban	arusha-urban	arusha	urban		1	504		300				1459	not selected	woman not selected	swahili	swahili	swahili	no	3		arusha	urban		always
TZ8	40	71	4	40	915026	4	2022	1468	44654	4	1999	1192	23	20-24	month and year - information complete	completed	3	1405	17	64	2	all woman sample	40	arusha-urban	arusha-urban	arusha	urban		1	504		300				1459	not selected	woman not selected	swahili	swahili	swahili	no	3		arusha	urban		always
TZ8	40	71	6	40	915026	4	2022	1468	44654	7	2003	1243	18	15-19	month and year - information complete	completed	3	1405	17	64	2	all woman sample	40	arusha-urban	arusha-urban	arusha	urban		1	504		300				1459	not selected	woman not selected	swahili	swahili	swahili	no	3		arusha	urban		always
TZ8	40	78	2	40	915026	4	2022	1468	44655	12	1988	1068	33	30-34	month and year - information complete	completed	4	1405	17	64	2	all woman sample	40	arusha-urban	arusha-urban	arusha	urban		1	1002		300			1	1459	selected: capillary	woman selected and interviewed	swahili	swahili	swahili	no	3		arusha	urban		4	city
TZ8	40	85	2	40	915026	4	2022	1468	44653	10	1997	1174	24	20-24	month and year - information complete	completed	2	1405	17	64	2	all woman sample	40	arusha-urban	arusha-urban	arusha	urban		2	704		300			1	1459	selected: micronutrient venous blood	woman not selected	swahili	swahili	swahili	no	3		arusha	urban		always
TZ8	40	85	5	40	915026	4	2022	1468	44653	11	1997	1175	24	20-24	month and year - information complete	completed	2	1405	17	64	2	all woman sample	40	arusha-urban	arusha-urban	arusha	urban		1	704		300				1459	selected: micronutrient venous blood	woman not selected	swahili	swahili	swahili	no	3		arusha	urban		always
TZ8	40	85	6	40	915026	4	2022	1468	44653	3	2007	1287	15	15-19	month and year - information complete	completed	2	1405	17	64	2	all woman sample	40	arusha-urban	arusha-urban	arusha	urban		1	704		300				1459	selected: micronutrient venous blood	woman not selected	swahili	swahili	swahili	no	3		arusha	urban		always
TZ8	40	92	2	40	915026	4	2022	1468	44654	6	1988	1062	33	30-34	month and year - information complete	completed	3	1405	17	64	2	all woman sample	40	arusha-urban	arusha-urban	arusha	urban		1	504		300				1459	selected: capillary	woman selected and interviewed	swahili	swahili	swahili	no	3		arusha	urban		always
TZ8	40	99	3	40	915026	4	2022	1468	44655	8	2002	1232	19	15-19	month and year - information complete	completed	4	1405	17	64	2	all woman sample	40	arusha-urban	arusha-urban	arusha	urban		1	504		300			4	1459	not selected	woman not selected	swahili	swahili	swahili	no	3		arusha	urban		5	town
TZ8	40	113	2	40	915026	4	2022	1468	44655	7	1978	943	43	40-44	month and year - information complete	completed	4	1405	17	64	2	all woman sample	40	arusha-urban	arusha-urban	arusha	urban		1	1002		300			1	1459	selected: micronutrient venous blood	woman not selected	swahili	swahili	swahili	no	3		arusha	urban		30	countryside
TZ8	40	113	4	40	915026	4	2022	1468	44655	10	2005	1270	16	15-19	month and year - information complete	completed	4	1405	17	64	2	all woman sample	40	arusha-urban	arusha-urban	arusha	urban		1	1002		300				1459	selected: micronutrient venous blood	woman not selected	swahili	swahili	swahili	no	3		arusha	urban		always
TZ8	40	120	3	40	915026	4	2022	1468	44653	6	1982	990	39	35-39	month and year - information complete	completed	2	1405	17	64	2	all woman sample	40	arusha-urban	arusha-urban	arusha	urban		1	704		300				1459	selected: capillary	woman selected and interviewed	swahili	swahili	swahili	no	3		arusha	urban		always
TZ8	40	120	4	40	915026	4	2022	1468	44653	4	1991	1096	31	30-34	month and year - information complete	completed	2	1405	17	64	2	all woman sample	40	arusha-urban	arusha-urban	arusha	urban		1	704		300			2	1459	selected: capillary	woman not selected	swahili	swahili	swahili	no	3		arusha	urban		always
TZ8	40	127	3	40	915026	4	2022	1468	44655	6	1986	1038	35	35-39	month and year - information complete	completed	4	1405	17	64	2	all woman sample	40	arusha-urban	arusha-urban	arusha	urban		3	704		300				1459	not selected	woman not selected	swahili	swahili	swahili	no	3		arusha	urban		always
TZ8	40	127	4	40	915026	4	2022	1468	44655	8	1993	1124	28	25-29	month and year - information complete	completed	4	1405	17	64	2	all woman sample	40	arusha-urban	arusha-urban	arusha	urban		2	704		300				1459	not selected	woman not selected	swahili	swahili	swahili	no	3		arusha	urban		always
TZ8	40	148	2	40	915026	4	2022	1468	44654	8	1982	992	39	35-39	month and year - information complete	completed	3	1405	17	64	2	all woman sample	40	arusha-urban	arusha-urban	arusha	urban		3	1002		300			1	1459	selected: capillary	woman not selected	swahili	swahili	swahili	no	3		arusha	urban		always
TZ8	40	148	5	40	915026	4	2022	1468	44654	3	2005	1263	17	15-19	month and year - information complete	completed	3	1405	17	64	2	all woman sample	40	arusha-urban	arusha-urban	arusha	urban		1	704		300				1459	selected: capillary	woman not selected	swahili	swahili	swahili	no	3		arusha	urban		always
TZ8	40	148	6	40	915026	4	2022	1468	44654	11	2004	1259	17	15-19	month and year - information complete	completed	3	1405	17	64	2	all woman sample	40	arusha-urban	arusha-urban	arusha	urban		1	704		300				1459	selected: capillary	woman selected and interviewed	swahili	swahili	swahili	no	3		arusha	urban		0	countryside
TZ8	40	155	2	40	915026	4	2022	1468	44654	3	1974	891	48	45-49	month and year - information complete	completed	3	1405	17	64	2	all woman sample	40	arusha-urban	arusha-urban	arusha	urban		1	1002		300			1	1459	selected: micronutrient venous blood	woman not selected	swahili	swahili	swahili	no	3		arusha	urban		always
TZ8	40	155	4	40	915026	4	2022	1468	44654	2	2004	1250	18	15-19	month and year - information complete	completed	3	1405	17	64	2	all woman sample	40	arusha-urban	arusha-urban	arusha	urban		1	1002		300				1459	selected: micronutrient venous blood	woman not selected	swahili	swahili	swahili	no	3		arusha	urban		always
TZ8	40	162	1	40	915026	4	2022	1468	44653	3	1978	939	44	40-44	month and year - information complete	completed	2	1405	17	64	2	all woman sample	40	arusha-urban	arusha-urban	arusha	urban		1	504		300				1459	selected: capillary	woman selected and interviewed	swahili	swahili	swahili	no	3		arusha	urban		always
TZ8	40	162	2	40	915026	4	2022	1468	44653	3	2006	1275	16	15-19	month and year - information complete	completed	2	1405	17	64	2	all woman sample	40	arusha-urban	arusha-urban	arusha	urban		1	504		300				1459	selected: capillary	woman not selected	swahili	swahili	swahili	no	3		arusha	urban		always
TZ8	40	168	2	40	915026	4	2022	1468	44653	4	2000	1204	22	20-24	month and year - information complete	completed	2	1405	17	64	2	all woman sample	40	arusha-urban	arusha-urban	arusha	urban		1	504		300				1459	not selected	woman not selected	swahili	swahili	swahili	no	3		arusha	urban		always
TZ8	41	5	1	41	1187291	4	2022	1468	44673	5	1990	1085	31	30-34	month and year - information complete	completed	22	1405	17	64	2	all woman sample	41	arusha-urban	arusha-urban	arusha	rural		1	504		300			husband not in household	1037	not selected	woman not selected	swahili	swahili	swahili	no	3		arusha	rural		14	countryside
TZ8	41	11	4	41	1187291	4	2022	1468	44674	2	2007	1286	15	15-19	month and year - information complete	completed	23	1405	17	64	2	all woman sample	41	arusha-urban	arusha-urban	arusha	rural		1	704		300				1037	selected: capillary	woman not selected	swahili	swahili	swahili	no	3		arusha	rural		always
TZ8	41	11	5	41	1187291	4	2022	1468	44671	7	2004	1255	17	15-19	month and year - information complete	completed	20	1405	17	64	2	all woman sample	41	arusha-urban	arusha-urban	arusha	rural		1	504		300			3	1037	selected: capillary	woman selected and interviewed	swahili	swahili	swahili	no	3		arusha	rural		always
TZ8	41	16	1	41	1187291	4	2022	1468	44671	2	2001	1214	21	20-24	month and year - information complete	completed	20	1405	17	64	2	all woman sample	41	arusha-urban	arusha-urban	arusha	rural		1	504		300			husband not in household	1037	selected: micronutrient venous blood	woman not selected	swahili	swahili	swahili	no	3		arusha	rural		4	countryside
TZ8	41	21	2	41	1187291	4	2022	1468	44671	3	1995	1143	27	25-29	month and year - information complete	completed	20	1405	17	64	2	all woman sample	41	arusha-urban	arusha-urban	arusha	rural		1	504		300			1	1037	selected: capillary	woman selected and interviewed	swahili	swahili	swahili	no	3		arusha	rural		always
TZ8	41	26	2	41	1187291	4	2022	1468	44671	9	1994	1137	27	25-29	month and year - information complete	completed	20	1405	17	64	2	all woman sample	41	arusha-urban	arusha-urban	arusha	rural		1	504		300			1	1037	not selected	woman not selected	swahili	swahili	swahili	no	3		arusha	rural		always
TZ8	41	32	2	41	1187291	4	2022	1468	44671	7	1982	991	39	35-39	month and year - information complete	completed	20	1405	17	64	2	all woman sample	41	arusha-urban	arusha-urban	arusha	rural		2	704		300			1	1037	selected: capillary	woman selected and interviewed	swahili	swahili	swahili	no	3		arusha	rural		always
TZ8	41	32	6	41	1187291	4	2022	1468	44671	6	2006	1278	15	15-19	month and year - information complete	completed	20	1405	17	64	2	all woman sample	41	arusha-urban	arusha-urban	arusha	rural		2	704		300			7	1037	selected: capillary	woman not selected	swahili	swahili	swahili	no	3		arusha	rural		always
TZ8	41	37	2	41	1187291	4	2022	1468	44673	3	1986	1035	36	35-39	month and year - information complete	completed	22	1405	17	64	2	all woman sample	41	arusha-urban	arusha-urban	arusha	rural		1	504		300			1	1037	selected: micronutrient venous blood	woman not selected	swahili	swahili	swahili	no	3		arusha	rural		always
TZ8	41	42	2	41	1187291	4	2022	1468	44673	11	2002	1235	19	15-19	month and year - information complete	completed	22	1405	17	64	2	all woman sample	41	arusha-urban	arusha-urban	arusha	rural		1	504		300			1	1037	selected: capillary	woman selected and interviewed	swahili	swahili	swahili	no	3		arusha	rural		always
TZ8	41	48	2	41	1187291	4	2022	1468	44674	4	1997	1168	25	25-29	month and year - information complete	completed	23	1405	17	64	2	all woman sample	41	arusha-urban	arusha-urban	arusha	rural		1	1002		300			1	1037	not selected	woman not selected	swahili	swahili	swahili	no	3		arusha	rural		9	city
TZ8	41	53	1	41	1187291	4	2022	1468	44674	6	1981	978	40	40-44	month and year - information complete	completed	23	1405	17	64	2	all woman sample	41	arusha-urban	arusha-urban	arusha	rural		1	1002		300			husband not in household	1037	selected: capillary	woman not selected	swahili	swahili	swahili	no	3		arusha	rural		always
TZ8	41	53	9	41	1187291	4	2022	1468	44674	1	2001	1213	21	20-24	month and year - information complete	completed	23	1405	17	64	2	all woman sample	41	arusha-urban	arusha-urban	arusha	rural		1	1002		300			2	1037	selected: capillary	woman selected and interviewed	swahili	swahili	swahili	no	3		arusha	rural		always
TZ8	41	58	2	41	1187291	4	2022	1468	44673	10	1974	898	47	45-49	month and year - information complete	completed	22	1405	17	64	2	all woman sample	41	arusha-urban	arusha-urban	arusha	rural		1	704		300			1	1037	not selected	woman not selected	swahili	swahili	swahili	no	3		arusha	rural		always
TZ8	41	58	4	41	1187291	4	2022	1468	44674	4	2004	1252	18	15-19	month and year - information complete	completed	23	1405	17	64	2	all woman sample	41	arusha-urban	arusha-urban	arusha	rural		1	704		300				1037	not selected	woman not selected	swahili	swahili	swahili	no	3		arusha	rural		always
TZ8	41	63	2	41	1187291	4	2022	1468	44671	6	1995	1146	26	25-29	month and year - information complete	completed	20	1405	17	64	2	all woman sample	41	arusha-urban	arusha-urban	arusha	rural		1	704		300			1	1037	selected: capillary	woman selected and interviewed	swahili	swahili	swahili	no	3		arusha	rural		8	countryside
TZ8	41	69	1	41	1187291	4	2022	1468	44671	3	1978	939	44	40-44	month and year - information complete	completed	20	1405	17	64	2	all woman sample	41	arusha-urban	arusha-urban	arusha	rural		2	704		300			husband not in household	1037	selected: micronutrient venous blood	woman not selected	swahili	swahili	swahili	no	3		arusha	rural		34	countryside
TZ8	41	69	2	41	1187291	4	2022	1468	44674	1	2004	1249	18	15-19	month and year - information complete	completed	23	1405	17	64	2	all woman sample	41	arusha-urban	arusha-urban	arusha	rural		1	704		300				1037	selected: micronutrient venous blood	woman not selected	swahili	swahili	swahili	no	3		arusha	rural		always
TZ8	41	74	2	41	1187291	4	2022	1468	44673	7	1988	1063	33	30-34	month and year - information complete	completed	22	1405	17	64	2	all woman sample	41	arusha-urban	arusha-urban	arusha	rural		3	704		300			1	1037	selected: capillary	woman selected and interviewed	swahili	swahili	swahili	no	3		arusha	rural		always
TZ8	41	79	2	41	1187291	4	2022	1468	44673	7	2000	1207	21	20-24	month and year - information complete	completed	22	1405	17	64	2	all woman sample	41	arusha-urban	arusha-urban	arusha	rural		1	704		300			1	1037	not selected	woman not selected	swahili	swahili	swahili	no	3		arusha	rural		always
TZ8	41	84	2	41	1187291	4	2022	1468	44673	6	1984	1014	37	35-39	month and year - information complete	completed	22	1405	17	64	2	all woman sample	41	arusha-urban	arusha-urban	arusha	rural		2	704		300			1	1037	selected: capillary	woman selected and interviewed	swahili	swahili	swahili	no	3		arusha	rural		always
TZ8	41	95	3	41	1187291	4	2022	1468	44674	7	1997	1171	24	20-24	month and year - information complete	completed	23	1405	17	64	2	all woman sample	41	arusha-urban	arusha-urban	arusha	rural		1	704		300				1037	selected: capillary	woman selected and interviewed	swahili	swahili	swahili	no	3		arusha	rural		always
TZ8	41	111	10	41	1187291	4	2022	1468	44673	2	2000	1202	22	20-24	month and year - information complete	completed	22	1405	17	64	2	all woman sample	41	arusha-urban	arusha-urban	arusha	rural		1	1002		300			9	1037	not selected	woman not selected	swahili	swahili	swahili	no	3		arusha	rural		always
TZ8	41	116	2	41	1187291	4	2022	1468	44671	9	2001	1221	20	20-24	month and year - information complete	completed	20	1405	17	64	2	all woman sample	41	arusha-urban	arusha-urban	arusha	rural		1	1002		300			1	1037	selected: capillary	woman not selected	swahili	swahili	swahili	no	3		arusha	rural		always
TZ8	41	116	4	41	1187291	4	2022	1468	44673	7	1976	919	45	45-49	month and year - information complete	completed	22	1405	17	64	2	all woman sample	41	arusha-urban	arusha-urban	arusha	rural		4	1002		300				1037	selected: capillary	woman selected and interviewed	swahili	swahili	swahili	no	3		arusha	rural		always
TZ8	41	121	2	41	1187291	4	2022	1468	44671	2	1988	1058	34	30-34	year and age - month imputed	completed	20	1405	17	64	2	all woman sample	41	arusha-urban	arusha-urban	arusha	rural		1	1002		300			1	1037	selected: micronutrient venous blood	woman not selected	swahili	swahili	swahili	no	3		arusha	rural		18	countryside
TZ8	41	127	2	41	1187291	4	2022	1468	44673	4	1999	1192	23	20-24	month and year - information complete	completed	22	1405	17	64	2	all woman sample	41	arusha-urban	arusha-urban	arusha	rural		2	1002		300			1	1037	selected: capillary	woman selected and interviewed	swahili	swahili	swahili	no	3		arusha	rural		2	city
TZ8	41	132	2	41	1187291	4	2022	1468	44673	7	1991	1099	30	30-34	month and year - information complete	completed	22	1405	17	64	2	all woman sample	41	arusha-urban	arusha-urban	arusha	rural		3	1002		300			1	1037	not selected	woman not selected	swahili	swahili	swahili	no	3		arusha	rural		15	countryside
TZ8	41	137	2	41	1187291	4	2022	1468	44674	3	1978	939	44	40-44	month and year - information complete	completed	23	1405	17	64	2	all woman sample	41	arusha-urban	arusha-urban	arusha	rural		1	1002		300			1	1037	selected: capillary	woman selected and interviewed	swahili	swahili	swahili	no	3		arusha	rural		always
TZ8	42	3	2	42	1172097	4	2022	1468	44666	3	1985	1023	37	35-39	month and year - information complete	completed	15	1405	17	64	2	all woman sample	42	arusha-urban	arusha-urban	arusha	rural		1	504		300			1	1586	selected: capillary	woman selected and interviewed	swahili	swahili	swahili	no	3		arusha	rural		20	countryside
TZ8	42	7	2	42	1172097	4	2022	1468	44666	6	1985	1026	36	35-39	month and year - information complete	completed	15	1405	17	64	2	all woman sample	42	arusha-urban	arusha-urban	arusha	rural		1	504		300			1	1586	selected: micronutrient venous blood	woman not selected	swahili	swahili	swahili	no	3		arusha	rural		always
TZ8	42	7	3	42	1172097	4	2022	1468	44666	11	2003	1247	18	15-19	month and year - information complete	completed	15	1405	17	64	2	all woman sample	42	arusha-urban	arusha-urban	arusha	rural		1	504		300				1586	selected: micronutrient venous blood	woman not selected	swahili	swahili	swahili	no	3		arusha	rural		always
TZ8	42	10	2	42	1172097	4	2022	1468	44667	4	1993	1120	29	25-29	month and year - information complete	completed	16	1405	17	64	2	all woman sample	42	arusha-urban	arusha-urban	arusha	rural		2	504		300			1	1586	selected: capillary	woman selected and interviewed	swahili	swahili	swahili	no	3		arusha	rural		always
TZ8	42	13	2	42	1172097	4	2022	1468	44666	3	1973	879	49	45-49	month and year - information complete	completed	15	1405	17	64	2	all woman sample	42	arusha-urban	arusha-urban	arusha	rural		1	504		300			1	1586	not selected	woman not selected	swahili	swahili	swahili	no	3		arusha	rural		31	countryside
TZ8	42	13	5	42	1172097	4	2022	1468	44666	4	2002	1228	20	20-24	month and year - information complete	completed	15	1405	17	64	2	all woman sample	42	arusha-urban	arusha-urban	arusha	rural		1	504		300				1586	not selected	woman not selected	swahili	swahili	swahili	no	3		arusha	rural		always
TZ8	42	16	2	42	1172097	4	2022	1468	44667	2	1978	938	44	40-44	month and year - information complete	completed	16	1405	17	64	2	all woman sample	42	arusha-urban	arusha-urban	arusha	rural		1	704		300			1	1586	selected: capillary	woman not selected	swahili	swahili	swahili	no	3		arusha	rural		always
TZ8	42	16	4	42	1172097	4	2022	1468	44670	6	1996	1158	25	25-29	month and year - information complete	completed	19	1405	17	64	2	all woman sample	42	arusha-urban	arusha-urban	arusha	rural		1	504		300				1586	selected: capillary	woman selected and interviewed	swahili	swahili	swahili	no	3		arusha	rural		8	countryside
TZ8	42	19	2	42	1172097	4	2022	1468	44667	2	1974	890	48	45-49	month and year - information complete	completed	16	1405	17	64	2	all woman sample	42	arusha-urban	arusha-urban	arusha	rural		1	504		300			1	1586	selected: micronutrient venous blood	woman not selected	swahili	swahili	swahili	no	3		arusha	rural		23	town
TZ8	42	22	2	42	1172097	4	2022	1468	44666	3	1988	1059	34	30-34	month and year - information complete	completed	15	1405	17	64	2	all woman sample	42	arusha-urban	arusha-urban	arusha	rural		1	504		300			1	1586	selected: capillary	woman selected and interviewed	swahili	swahili	swahili	no	3		arusha	rural		always
TZ8	42	22	3	42	1172097	4	2022	1468	44666	10	2005	1270	16	15-19	month and year - information complete	completed	15	1405	17	64	2	all woman sample	42	arusha-urban	arusha-urban	arusha	rural		2	504		300				1586	selected: capillary	woman not selected	swahili	swahili	swahili	no	3		arusha	rural		always
TZ8	42	25	2	42	1172097	4	2022	1468	44666	7	1992	1111	29	25-29	month and year - information complete	completed	15	1405	17	64	2	all woman sample	42	arusha-urban	arusha-urban	arusha	rural		3	704		300			1	1586	not selected	woman not selected	swahili	swahili	swahili	no	3		arusha	rural		3	countryside
TZ8	42	25	4	42	1172097	4	2022	1468	44666	12	2003	1248	18	15-19	month and year - information complete	completed	15	1405	17	64	2	all woman sample	42	arusha-urban	arusha-urban	arusha	rural		1	704		300				1586	not selected	woman not selected	swahili	swahili	swahili	no	3		arusha	rural		always
TZ8	42	29	2	42	1172097	4	2022	1468	44666	1	1979	949	43	40-44	month and year - information complete	completed	15	1405	17	64	2	all woman sample	42	arusha-urban	arusha-urban	arusha	rural		2	704		300			1	1586	selected: capillary	woman not selected	swahili	swahili	swahili	no	3		arusha	rural		always
TZ8	42	29	3	42	1172097	4	2022	1468	44666	2	2005	1262	17	15-19	month and year - information complete	completed	15	1405	17	64	2	all woman sample	42	arusha-urban	arusha-urban	arusha	rural		1	704		300				1586	selected: capillary	woman not selected	swahili	swahili	swahili	no	3		arusha	rural		always
TZ8	42	29	8	42	1172097	4	2022	1468	44666	3	2005	1263	17	15-19	month and year - information complete	completed	15	1405	17	64	2	all woman sample	42	arusha-urban	arusha-urban	arusha	rural		1	704		300				1586	selected: capillary	woman selected and interviewed	swahili	swahili	swahili	no	3		arusha	rural		always
TZ8	42	32	2	42	1172097	4	2022	1468	44666	2	1992	1106	30	30-34	month and year - information complete	completed	15	1405	17	64	2	all woman sample	42	arusha-urban	arusha-urban	arusha	rural		2	704		300			1	1586	not selected	woman not selected	swahili	swahili	swahili	no	3		arusha	rural		always
TZ8	42	35	2	42	1172097	4	2022	1468	44667	8	1982	992	39	35-39	month and year - information complete	completed	16	1405	17	64	2	all woman sample	42	arusha-urban	arusha-urban	arusha	rural		1	704		300			1	1586	selected: capillary	woman not selected	swahili	swahili	swahili	no	3		arusha	rural		always
TZ8	42	35	6	42	1172097	4	2022	1468	44667	5	1997	1169	24	20-24	month and year - information complete	completed	16	1405	17	64	2	all woman sample	42	arusha-urban	arusha-urban	arusha	rural		2	704		300				1586	selected: capillary	woman selected and interviewed	swahili	swahili	swahili	no	3		arusha	rural		always
TZ8	42	38	3	42	1172097	4	2022	1468	44666	4	1986	1036	36	35-39	month and year - information complete	completed	15	1405	17	64	2	all woman sample	42	arusha-urban	arusha-urban	arusha	rural		1	704		300				1586	selected: micronutrient venous blood	woman not selected	swahili	swahili	swahili	no	3		arusha	rural		always
TZ8	42	41	2	42	1172097	4	2022	1468	44667	7	1981	979	40	40-44	month and year - information complete	completed	16	1405	17	64	2	all woman sample	42	arusha-urban	arusha-urban	arusha	rural		2	704		300			1	1586	selected: capillary	woman not selected	swahili	swahili	swahili	no	3		arusha	rural		always
TZ8	42	41	3	42	1172097	4	2022	1468	44667	5	2006	1277	15	15-19	month and year - information complete	completed	16	1405	17	64	2	all woman sample	42	arusha-urban	arusha-urban	arusha	rural		1	704		300				1586	selected: capillary	woman selected and interviewed	swahili	swahili	swahili	no	3		arusha	rural		always
TZ8	42	44	3	42	1172097	4	2022	1468	44666	12	2005	1272	16	15-19	month and year - information complete	completed	15	1405	17	64	2	all woman sample	42	arusha-urban	arusha-urban	arusha	rural		2	1002		300				1586	not selected	woman not selected	swahili	swahili	swahili	no	3		arusha	rural		always
TZ8	42	48	2	42	1172097	4	2022	1468	44670	5	1996	1157	25	25-29	month and year - information complete	completed	19	1405	17	64	2	all woman sample	42	arusha-urban	arusha-urban	arusha	rural		2	504		300			1	1586	selected: capillary	woman selected and interviewed	swahili	swahili	swahili	no	3		arusha	rural		5	countryside
TZ8	42	51	2	42	1172097	4	2022	1468	44667	11	1985	1031	36	35-39	month and year - information complete	completed	16	1405	17	64	2	all woman sample	42	arusha-urban	arusha-urban	arusha	rural		1	1002		300			1	1586	selected: micronutrient venous blood	woman not selected	swahili	swahili	swahili	no	3		arusha	rural		11	countryside
TZ8	42	51	3	42	1172097	4	2022	1468	44667	12	1999	1200	22	20-24	month and year - information complete	completed	16	1405	17	64	2	all woman sample	42	arusha-urban	arusha-urban	arusha	rural		1	1002		300				1586	selected: micronutrient venous blood	woman not selected	swahili	swahili	swahili	no	3		arusha	rural		2	countryside
TZ8	42	54	2	42	1172097	4	2022	1468	44667	4	1981	976	41	40-44	month and year - information complete	completed	16	1405	17	64	2	all woman sample	42	arusha-urban	arusha-urban	arusha	rural		1	1002		300			1	1586	selected: capillary	woman not selected	swahili	swahili	swahili	no	3		arusha	rural		always
TZ8	42	54	3	42	1172097	4	2022	1468	44667	11	2003	1247	18	15-19	month and year - information complete	completed	16	1405	17	64	2	all woman sample	42	arusha-urban	arusha-urban	arusha	rural		1	1002		300				1586	selected: capillary	woman selected and interviewed	swahili	swahili	swahili	no	3		arusha	rural		2	town
TZ8	42	54	4	42	1172097	4	2022	1468	44667	3	2007	1287	15	15-19	month and year - information complete	completed	16	1405	17	64	2	all woman sample	42	arusha-urban	arusha-urban	arusha	rural		1	1002		300				1586	selected: capillary	woman not selected	swahili	swahili	swahili	no	3		arusha	rural		always
TZ8	42	57	4	42	1172097	4	2022	1468	44666	12	1997	1176	24	20-24	month and year - information complete	completed	15	1405	17	64	2	all woman sample	42	arusha-urban	arusha-urban	arusha	rural		1	1002		300			5	1586	not selected	woman not selected	swahili	swahili	swahili	no	3		arusha	rural		2	countryside
TZ8	42	60	1	42	1172097	4	2022	1468	44667	1	1988	1057	34	30-34	month and year - information complete	completed	16	1405	17	64	2	all woman sample	42	arusha-urban	arusha-urban	arusha	rural		1	704		300			husband not in household	1586	selected: capillary	woman selected and interviewed	swahili	swahili	swahili	no	3		arusha	rural		always
TZ8	42	63	2	42	1172097	4	2022	1468	44667	12	1983	1008	38	35-39	month and year - information complete	completed	16	1405	17	64	2	all woman sample	42	arusha-urban	arusha-urban	arusha	rural		1	1002		300			1	1586	not selected	woman not selected	swahili	swahili	swahili	no	3		arusha	rural		18	town
TZ8	42	63	3	42	1172097	4	2022	1468	44667	4	2003	1240	19	15-19	month and year - information complete	completed	16	1405	17	64	2	all woman sample	42	arusha-urban	arusha-urban	arusha	rural		1	1002		300				1586	not selected	woman not selected	swahili	swahili	swahili	no	3		arusha	rural		0	town
TZ8	42	66	4	42	1172097	4	2022	1468	44666	6	2002	1230	19	15-19	month and year - information complete	completed	15	1405	17	64	2	all woman sample	42	arusha-urban	arusha-urban	arusha	rural		1	1002		300				1586	selected: capillary	woman selected and interviewed	swahili	swahili	swahili	no	3		arusha	rural		10	countryside
TZ8	42	70	3	42	1172097	4	2022	1468	44666	3	1990	1083	32	30-34	month and year - information complete	completed	15	1405	17	64	2	all woman sample	42	arusha-urban	arusha-urban	arusha	rural		1	1002		300				1586	selected: micronutrient venous blood	woman not selected	swahili	swahili	english	yes	3		arusha	rural		18	countryside
TZ8	42	73	2	42	1172097	4	2022	1468	44666	6	1980	966	41	40-44	month and year - information complete	completed	15	1405	17	64	2	all woman sample	42	arusha-urban	arusha-urban	arusha	rural		1	1002		300			1	1586	selected: capillary	woman not selected	swahili	swahili	swahili	no	3		arusha	rural		20	countryside
TZ8	42	73	3	42	1172097	4	2022	1468	44666	6	2001	1218	20	20-24	month and year - information complete	completed	15	1405	17	64	2	all woman sample	42	arusha-urban	arusha-urban	arusha	rural		1	1002		300				1586	selected: capillary	woman selected and interviewed	swahili	swahili	swahili	no	3		arusha	rural		always
TZ8	42	79	2	42	1172097	4	2022	1468	44667	11	1985	1031	36	35-39	month and year - information complete	completed	16	1405	17	64	2	all woman sample	42	arusha-urban	arusha-urban	arusha	rural		1	504		300			1	1586	selected: capillary	woman selected and interviewed	swahili	swahili	swahili	no	3		arusha	rural		always
TZ8	42	82	4	42	1172097	4	2022	1468	44670	7	1998	1183	23	20-24	month and year - information complete	completed	19	1405	17	64	2	all woman sample	42	arusha-urban	arusha-urban	arusha	rural		1	1002		300				1586	not selected	woman not selected	swahili	swahili	swahili	no	3		arusha	rural		always
TZ8	42	82	5	42	1172097	4	2022	1468	44667	9	2005	1269	16	15-19	month and year - information complete	completed	16	1405	17	64	2	all woman sample	42	arusha-urban	arusha-urban	arusha	rural		1	504		300				1586	not selected	woman not selected	swahili	swahili	swahili	no	3		arusha	rural		always
TZ8	43	2	1	43	691091	4	2022	1468	44679	3	1992	1107	30	30-34	month and year - information complete	completed	28	1405	17	64	2	all woman sample	43	arusha-urban	arusha-urban	arusha	rural		2	704		300			husband not in household	1130	selected: capillary	woman selected and interviewed	swahili	swahili	swahili	yes	3		arusha	rural		always
TZ8	43	6	1	43	691091	4	2022	1468	44677	3	1973	879	49	45-49	month and year - information complete	completed	26	1405	17	64	2	all woman sample	43	arusha-urban	arusha-urban	arusha	rural		3	504		300				1130	selected: micronutrient venous blood	woman not selected	swahili	swahili	swahili	yes	3		arusha	rural		30	countryside
TZ8	43	9	1	43	691091	4	2022	1468	44679	3	1977	927	45	45-49	month and year - information complete	completed	28	1405	17	64	2	all woman sample	43	arusha-urban	arusha-urban	arusha	rural		2	504		300			husband not in household	1130	selected: capillary	woman selected and interviewed	swahili	swahili	swahili	yes	3		arusha	rural		always
TZ8	43	12	1	43	691091	4	2022	1468	44677	2	1994	1130	28	25-29	month and year - information complete	completed	26	1405	17	64	2	all woman sample	43	arusha-urban	arusha-urban	arusha	rural		1	504		300			husband not in household	1130	not selected	woman not selected	swahili	swahili	swahili	yes	3		arusha	rural		always
TZ8	43	15	1	43	691091	4	2022	1468	44678	2	1974	890	48	45-49	month and year - information complete	completed	27	1405	17	64	2	all woman sample	43	arusha-urban	arusha-urban	arusha	rural		1	504		300			husband not in household	1130	selected: capillary	woman not selected	swahili	swahili	swahili	yes	3		arusha	rural		24	countryside
TZ8	43	15	6	43	691091	4	2022	1468	44678	7	2002	1231	19	15-19	month and year - information complete	completed	27	1405	17	64	2	all woman sample	43	arusha-urban	arusha-urban	arusha	rural		3	504		300			husband not in household	1130	selected: capillary	woman selected and interviewed	swahili	swahili	swahili	no	3		arusha	rural		2	countryside
TZ8	43	18	2	43	691091	4	2022	1468	44678	8	1986	1040	35	35-39	month and year - information complete	completed	27	1405	17	64	2	all woman sample	43	arusha-urban	arusha-urban	arusha	rural		1	504		300			1	1130	selected: micronutrient venous blood	woman not selected	swahili	swahili	swahili	no	3		arusha	rural		always
TZ8	43	21	2	43	691091	4	2022	1468	44679	8	1993	1124	28	25-29	month and year - information complete	completed	28	1405	17	64	2	all woman sample	43	arusha-urban	arusha-urban	arusha	rural		3	1002		300			1	1130	selected: capillary	woman selected and interviewed	swahili	swahili	swahili	no	3		arusha	rural		9	countryside
TZ8	43	24	1	43	691091	4	2022	1468	44678	4	2003	1240	19	15-19	month and year - information complete	completed	27	1405	17	64	2	all woman sample	43	arusha-urban	arusha-urban	arusha	rural		2	504		300			husband not in household	1130	not selected	woman not selected	swahili	swahili	swahili	no	3		arusha	rural		always
TZ8	43	27	2	43	691091	4	2022	1468	44679	12	2003	1248	18	15-19	month and year - information complete	completed	28	1405	17	64	2	all woman sample	43	arusha-urban	arusha-urban	arusha	rural		1	1002		300				1130	selected: capillary	woman not selected	swahili	swahili	swahili	no	3		arusha	rural		always
TZ8	43	27	6	43	691091	4	2022	1468	44679	2	1982	986	40	40-44	month and year - information complete	completed	28	1405	17	64	2	all woman sample	43	arusha-urban	arusha-urban	arusha	rural		2	504		300			husband not in household	1130	selected: capillary	woman selected and interviewed	swahili	swahili	swahili	yes	3		arusha	rural		always
TZ8	43	30	1	43	691091	4	2022	1468	44679	7	1993	1123	28	25-29	month and year - information complete	completed	28	1405	17	64	2	all woman sample	43	arusha-urban	arusha-urban	arusha	rural		3	1002		300			husband not in household	1130	not selected	woman not selected	swahili	swahili	swahili	no	3		arusha	rural		always
TZ8	43	34	1	43	691091	4	2022	1468	44678	1	1984	1009	38	35-39	month and year - information complete	completed	27	1405	17	64	2	all woman sample	43	arusha-urban	arusha-urban	arusha	rural		3	704		300				1130	selected: capillary	woman selected and interviewed	swahili	swahili	swahili	no	3		arusha	rural		always
TZ8	43	34	3	43	691091	4	2022	1468	44677	1	2005	1261	17	15-19	month and year - information complete	completed	26	1405	17	64	2	all woman sample	43	arusha-urban	arusha-urban	arusha	rural		1	704		300			2	1130	selected: capillary	woman not selected	swahili	swahili	swahili	no	3		arusha	rural		always
TZ8	43	37	2	43	691091	4	2022	1468	44677	3	2000	1203	22	20-24	month and year - information complete	completed	26	1405	17	64	2	all woman sample	43	arusha-urban	arusha-urban	arusha	rural		1	704		300			1	1130	selected: micronutrient venous blood	woman not selected	swahili	swahili	swahili	no	3		arusha	rural		always
TZ8	43	40	2	43	691091	4	2022	1468	44678	2	1997	1166	25	25-29	month and year - information complete	completed	27	1405	17	64	2	all woman sample	43	arusha-urban	arusha-urban	arusha	rural		1	704		300			1	1130	selected: capillary	woman selected and interviewed	swahili	swahili	swahili	no	3		arusha	rural		always
TZ8	43	43	1	43	691091	4	2022	1468	44678	3	1987	1047	35	35-39	month and year - information complete	completed	27	1405	17	64	2	all woman sample	43	arusha-urban	arusha-urban	arusha	rural		2	704		300			husband not in household	1130	not selected	woman not selected	swahili	swahili	swahili	no	3		arusha	rural		always
TZ8	43	49	2	43	691091	4	2022	1468	44679	1	2005	1261	17	15-19	month and year - information complete	completed	28	1405	17	64	2	all woman sample	43	arusha-urban	arusha-urban	arusha	rural		3	704		300			1	1130	selected: micronutrient venous blood	woman not selected	swahili	swahili	swahili	yes	3		arusha	rural		always
TZ8	43	52	1	43	691091	4	2022	1468	44680	4	1990	1084	32	30-34	month and year - information complete	completed	29	1405	17	64	2	all woman sample	43	arusha-urban	arusha-urban	arusha	rural		2	704		300			husband not in household	1130	selected: capillary	woman selected and interviewed	swahili	swahili	swahili	yes	3		arusha	rural		always
TZ8	43	55	1	43	691091	4	2022	1468	44678	1	1990	1081	32	30-34	month and year - information complete	completed	27	1405	17	64	2	all woman sample	43	arusha-urban	arusha-urban	arusha	rural		1	704		300			husband not in household	1130	not selected	woman not selected	swahili	swahili	swahili	no	3		arusha	rural		always
TZ8	43	58	1	43	691091	4	2022	1468	44679	1	2005	1261	17	15-19	month and year - information complete	completed	28	1405	17	64	2	all woman sample	43	arusha-urban	arusha-urban	arusha	rural		1	704		300			husband not in household	1130	selected: capillary	woman selected and interviewed	swahili	swahili	swahili	no	3		arusha	rural		always
TZ8	43	65	1	43	691091	4	2022	1468	44679	3	2000	1203	22	20-24	month and year - information complete	completed	28	1405	17	64	2	all woman sample	43	arusha-urban	arusha-urban	arusha	rural		1	504		300			husband not in household	1130	selected: capillary	woman selected and interviewed	swahili	swahili	swahili	yes	3		arusha	rural		2	countryside
TZ8	43	68	2	43	691091	4	2022	1468	44677	5	1993	1121	28	25-29	month and year - information complete	completed	26	1405	17	64	2	all woman sample	43	arusha-urban	arusha-urban	arusha	rural		2	1002		300			1	1130	selected: micronutrient venous blood	woman not selected	swahili	swahili	swahili	no	3		arusha	rural		15	countryside
TZ8	43	71	2	43	691091	4	2022	1468	44678	3	2005	1263	17	15-19	month and year - information complete	completed	27	1405	17	64	2	all woman sample	43	arusha-urban	arusha-urban	arusha	rural		3	1002		300				1130	selected: capillary	woman selected and interviewed	swahili	swahili	swahili	yes	3		arusha	rural		always
TZ8	43	74	2	43	691091	4	2022	1468	44678	2	2002	1226	20	20-24	month and year - information complete	completed	27	1405	17	64	2	all woman sample	43	arusha-urban	arusha-urban	arusha	rural		1	1002		300				1130	not selected	woman not selected	swahili	swahili	swahili	no	3		arusha	rural		always
TZ8	43	77	3	43	691091	4	2022	1468	44678	9	2004	1257	17	15-19	month and year - information complete	completed	27	1405	17	64	2	all woman sample	43	arusha-urban	arusha-urban	arusha	rural		1	1002		300				1130	selected: capillary	woman not selected	swahili	swahili	swahili	no	3		arusha	rural		always
TZ8	43	77	4	43	691091	4	2022	1468	44678	8	1998	1184	23	20-24	month and year - information complete	completed	27	1405	17	64	2	all woman sample	43	arusha-urban	arusha-urban	arusha	rural		1	1002		300			husband not in household	1130	selected: capillary	woman selected and interviewed	swahili	swahili	swahili	no	3		arusha	rural		2	countryside
TZ8	43	80	3	43	691091	4	2022	1468	44678	2	2005	1262	17	15-19	month and year - information complete	completed	27	1405	17	64	2	all woman sample	43	arusha-urban	arusha-urban	arusha	rural		2	1002		300			husband not in household	1130	not selected	woman not selected	swahili	swahili	swahili	yes	3		arusha	rural		always
TZ8	44	2	3	44	1326716	2	2022	1466	44617	5	1995	1145	26	25-29	month and year - information complete	completed	25	1405	19	62	2	all woman sample	44	kilimanjaro-rural	kilimanjaro-rural	kilimanjaro	rural		1	1404		1400				1137	not selected	woman not selected	swahili	swahili	swahili	yes	14		kilimanjaro	rural		always
TZ8	44	6	2	44	1326716	2	2022	1466	44617	9	1994	1137	27	25-29	month and year - information complete	completed	25	1405	19	62	2	all woman sample	44	kilimanjaro-rural	kilimanjaro-rural	kilimanjaro	rural		1	1403		1400			1	1137	selected: capillary	woman selected and interviewed	swahili	swahili	swahili	no	14		kilimanjaro	rural		always
TZ8	44	27	5	44	1326716	2	2022	1466	44617	5	1995	1145	26	25-29	month and year - information complete	completed	25	1405	19	62	2	all woman sample	44	kilimanjaro-rural	kilimanjaro-rural	kilimanjaro	rural		2	1403		1400			husband not in household	1137	selected: micronutrient venous blood	woman not selected	swahili	swahili	swahili	no	14		kilimanjaro	rural		0	countryside
TZ8	44	27	9	44	1326716	2	2022	1466	44617	2	2005	1262	17	15-19	month and year - information complete	completed	25	1405	19	62	2	all woman sample	44	kilimanjaro-rural	kilimanjaro-rural	kilimanjaro	rural		3	1403		1400				1137	selected: micronutrient venous blood	woman not selected	swahili	swahili	swahili	no	14		kilimanjaro	rural		always
TZ8	44	35	2	44	1326716	2	2022	1466	44617	11	1979	959	42	40-44	month and year - information complete	completed	25	1405	19	62	2	all woman sample	44	kilimanjaro-rural	kilimanjaro-rural	kilimanjaro	rural		5	1402		1400			1	1137	not selected	woman not selected	swahili	swahili	swahili	no	14		kilimanjaro	rural		always
TZ8	44	35	3	44	1326716	2	2022	1466	44617	2	2006	1274	16	15-19	month and year - information complete	completed	25	1405	19	62	2	all woman sample	44	kilimanjaro-rural	kilimanjaro-rural	kilimanjaro	rural		3	1402		1400				1137	not selected	woman not selected	swahili	swahili	swahili	no	14		kilimanjaro	rural		always
TZ8	44	43	4	44	1326716	2	2022	1466	44618	3	1994	1131	27	25-29	month and year - information complete	completed	26	1405	19	62	2	all woman sample	44	kilimanjaro-rural	kilimanjaro-rural	kilimanjaro	rural		1	1402		1400				1137	not selected	woman not selected	swahili	swahili	swahili	no	14		kilimanjaro	rural		always
TZ8	44	55	1	44	1326716	2	2022	1466	44617	11	1974	899	47	45-49	month and year - information complete	completed	25	1405	19	62	2	all woman sample	44	kilimanjaro-rural	kilimanjaro-rural	kilimanjaro	rural		3	1404		1400				1137	selected: capillary	woman not selected	swahili	swahili	swahili	no	14		kilimanjaro	rural		always
TZ8	44	55	3	44	1326716	2	2022	1466	44617	5	2002	1229	19	15-19	month and year - information complete	completed	25	1405	19	62	2	all woman sample	44	kilimanjaro-rural	kilimanjaro-rural	kilimanjaro	rural		2	1404		1400				1137	selected: capillary	woman not selected	swahili	swahili	swahili	no	14		kilimanjaro	rural		always
TZ8	44	59	2	44	1326716	2	2022	1466	44617	5	2005	1265	16	15-19	month and year - information complete	completed	25	1405	19	62	2	all woman sample	44	kilimanjaro-rural	kilimanjaro-rural	kilimanjaro	rural		1	1403		1400				1137	not selected	woman not selected	swahili	swahili	swahili	no	14		kilimanjaro	rural		always
TZ8	44	64	2	44	1326716	2	2022	1466	44617	10	1990	1090	31	30-34	month and year - information complete	completed	25	1405	19	62	2	all woman sample	44	kilimanjaro-rural	kilimanjaro-rural	kilimanjaro	rural		1	1401		1400			1	1137	selected: capillary	woman selected and interviewed	swahili	swahili	swahili	no	14		kilimanjaro	rural		10	countryside
TZ8	44	68	2	44	1326716	2	2022	1466	44616	6	1997	1170	24	20-24	month and year - information complete	completed	24	1405	19	62	2	all woman sample	44	kilimanjaro-rural	kilimanjaro-rural	kilimanjaro	rural		1	1403		1400			husband not in household	1137	selected: micronutrient venous blood	woman not selected	swahili	swahili	swahili	no	14		kilimanjaro	rural		always
TZ8	44	76	2	44	1326716	2	2022	1466	44617	4	1998	1180	23	20-24	month and year - information complete	completed	25	1405	19	62	2	all woman sample	44	kilimanjaro-rural	kilimanjaro-rural	kilimanjaro	rural		1	1403		1400			1	1137	not selected	woman not selected	swahili	swahili	swahili	no	14		kilimanjaro	rural		always
TZ8	44	80	1	44	1326716	2	2022	1466	44617	4	1976	916	45	45-49	month and year - information complete	completed	25	1405	19	62	2	all woman sample	44	kilimanjaro-rural	kilimanjaro-rural	kilimanjaro	rural		1	1402		1400			husband not in household	1137	selected: capillary	woman selected and interviewed	swahili	swahili	swahili	no	14		kilimanjaro	rural		always
TZ8	44	80	4	44	1326716	2	2022	1466	44617	1	1995	1141	27	25-29	month and year - information complete	completed	25	1405	19	62	2	all woman sample	44	kilimanjaro-rural	kilimanjaro-rural	kilimanjaro	rural		2	1402		1400				1137	selected: capillary	woman not selected	swahili	swahili	swahili	no	14		kilimanjaro	rural		always
TZ8	44	88	2	44	1326716	2	2022	1466	44617	4	1974	892	47	45-49	month and year - information complete	completed	25	1405	19	62	2	all woman sample	44	kilimanjaro-rural	kilimanjaro-rural	kilimanjaro	rural		1	1402		1400			1	1137	selected: capillary	woman selected and interviewed	swahili	swahili	swahili	no	14		kilimanjaro	rural		always
TZ8	44	96	2	44	1326716	2	2022	1466	44618	8	1975	908	46	45-49	month and year - information complete	completed	26	1405	19	62	2	all woman sample	44	kilimanjaro-rural	kilimanjaro-rural	kilimanjaro	rural		4	1404		1400			1	1137	selected: capillary	woman not selected	swahili	swahili	swahili	no	14		kilimanjaro	rural		always
TZ8	44	96	3	44	1326716	2	2022	1466	44616	2	1996	1154	26	25-29	month and year - information complete	completed	24	1405	19	62	2	all woman sample	44	kilimanjaro-rural	kilimanjaro-rural	kilimanjaro	rural		1	1404		1400				1137	selected: capillary	woman selected and interviewed	swahili	swahili	swahili	no	14		kilimanjaro	rural		4	city
TZ8	44	96	6	44	1326716	2	2022	1466	44617	3	2005	1263	16	15-19	month and year - information complete	completed	25	1405	19	62	2	all woman sample	44	kilimanjaro-rural	kilimanjaro-rural	kilimanjaro	rural		2	1404		1400				1137	selected: capillary	woman not selected	swahili	swahili	swahili	no	14		kilimanjaro	rural		always
TZ8	45	2	2	45	1335477	2	2022	1466	44616	12	1975	912	46	45-49	month and year - information complete	completed	24	1405	19	62	2	all woman sample	45	kilimanjaro-rural	kilimanjaro-rural	kilimanjaro	rural		1	201		200				1199	selected: capillary	woman selected and interviewed	swahili	swahili	swahili	no	2		kilimanjaro	rural		5	city
TZ8	45	8	3	45	1335477	2	2022	1466	44616	7	1996	1159	25	25-29	month and year - information complete	completed	24	1405	19	62	2	all woman sample	45	kilimanjaro-rural	kilimanjaro-rural	kilimanjaro	rural		2	202		200				1199	selected: micronutrient venous blood	woman not selected	swahili	swahili	swahili	no	2		kilimanjaro	rural		always
TZ8	45	13	3	45	1335477	2	2022	1466	44616	2	1997	1166	25	25-29	month and year - information complete	completed	24	1405	19	62	2	all woman sample	45	kilimanjaro-rural	kilimanjaro-rural	kilimanjaro	rural		5	203		200				1199	selected: capillary	woman selected and interviewed	swahili	swahili	swahili	no	2		kilimanjaro	rural		14	town
TZ8	45	13	4	45	1335477	2	2022	1466	44618	7	1996	1159	25	25-29	month and year - information complete	completed	26	1405	19	62	2	all woman sample	45	kilimanjaro-rural	kilimanjaro-rural	kilimanjaro	rural		5	203		200			husband not in household	1199	selected: capillary	woman not selected	swahili	english	english	no	2		kilimanjaro	rural		2	town
TZ8	45	41	2	45	1335477	2	2022	1466	44617	12	1981	984	40	40-44	month and year - information complete	completed	25	1405	19	62	2	all woman sample	45	kilimanjaro-rural	kilimanjaro-rural	kilimanjaro	rural		1	203		200			1	1199	not selected	woman not selected	swahili	swahili	swahili	no	2		kilimanjaro	rural		39	countryside
TZ8	45	52	1	45	1335477	2	2022	1466	44616	9	1981	981	40	40-44	month and year - information complete	completed	24	1405	19	62	2	all woman sample	45	kilimanjaro-rural	kilimanjaro-rural	kilimanjaro	rural		5	204		200			2	1199	not selected	woman not selected	swahili	swahili	swahili	no	2		kilimanjaro	rural		40	countryside
TZ8	45	57	1	45	1335477	2	2022	1466	44617	2	1975	902	47	45-49	month and year - information complete	completed	25	1405	19	62	2	all woman sample	45	kilimanjaro-rural	kilimanjaro-rural	kilimanjaro	rural		5	203		200				1199	selected: capillary	woman not selected	swahili	swahili	swahili	no	2		kilimanjaro	rural		40	countryside
TZ8	45	90	4	45	1335477	2	2022	1466	44618	5	1994	1133	27	25-29	month and year - information complete	completed	26	1405	19	62	2	all woman sample	45	kilimanjaro-rural	kilimanjaro-rural	kilimanjaro	rural		2	204		200				1199	selected: capillary	woman selected and interviewed	swahili	swahili	swahili	no	2		kilimanjaro	rural		27	countryside
TZ8	45	96	3	45	1335477	2	2022	1466	44617	7	2000	1207	21	20-24	month and year - information complete	completed	25	1405	19	62	2	all woman sample	45	kilimanjaro-rural	kilimanjaro-rural	kilimanjaro	rural		1	204		200			husband not in household	1199	not selected	woman not selected	swahili	swahili	swahili	no	2		kilimanjaro	rural		21	countryside
TZ8	45	118	3	45	1335477	2	2022	1466	44618	2	1978	938	44	40-44	month and year - information complete	completed	26	1405	19	62	2	all woman sample	45	kilimanjaro-rural	kilimanjaro-rural	kilimanjaro	rural		4	202		200			1	1199	selected: micronutrient venous blood	woman not selected	swahili	swahili	swahili	no	2		kilimanjaro	rural		8	city
TZ8	45	140	2	45	1335477	2	2022	1466	44617	7	2000	1207	21	20-24	month and year - information complete	completed	25	1405	19	62	2	all woman sample	45	kilimanjaro-rural	kilimanjaro-rural	kilimanjaro	rural		1	201		200			1	1199	not selected	woman not selected	swahili	swahili	swahili	no	2		kilimanjaro	rural		7	countryside
TZ8	46	10	3	46	1400849	2	2022	1466	44617	7	1994	1135	27	25-29	month and year - information complete	completed	25	1405	19	62	2	all woman sample	46	kilimanjaro-rural	kilimanjaro-rural	kilimanjaro	rural		1	301		300				1707	selected: micronutrient venous blood	woman not selected	swahili	swahili	swahili	no	3		kilimanjaro	rural		0	countryside
TZ8	46	59	2	46	1400849	2	2022	1466	44618	8	1990	1088	31	30-34	month and year - information complete	completed	26	1405	19	62	2	all woman sample	46	kilimanjaro-rural	kilimanjaro-rural	kilimanjaro	rural		3	302		300			1	1707	not selected	woman not selected	swahili	swahili	swahili	no	3		kilimanjaro	rural		always
TZ8	46	67	2	46	1400849	2	2022	1466	44616	8	1993	1124	28	25-29	month and year - information complete	completed	24	1405	19	62	2	all woman sample	46	kilimanjaro-rural	kilimanjaro-rural	kilimanjaro	rural		5	304		300			1	1707	selected: capillary	woman selected and interviewed	swahili	swahili	swahili	no	3		kilimanjaro	rural		always
TZ8	46	83	5	46	1400849	2	2022	1466	44616	4	1982	988	39	35-39	month and year - information complete	completed	24	1405	19	62	2	all woman sample	46	kilimanjaro-rural	kilimanjaro-rural	kilimanjaro	rural		1	304		300			husband not in household	1707	selected: capillary	woman selected and interviewed	swahili	swahili	swahili	no	3		kilimanjaro	rural		always
TZ8	46	140	4	46	1400849	2	2022	1466	44617	2	2000	1202	22	20-24	month and year - information complete	completed	25	1405	19	62	2	all woman sample	46	kilimanjaro-rural	kilimanjaro-rural	kilimanjaro	rural		1	303		300				1707	not selected	woman not selected	swahili	swahili	swahili	no	3		kilimanjaro	rural		always
TZ8	46	140	5	46	1400849	2	2022	1466	44618	1	2006	1273	16	15-19	month and year - information complete	completed	26	1405	19	62	2	all woman sample	46	kilimanjaro-rural	kilimanjaro-rural	kilimanjaro	rural		2	303		300				1707	not selected	woman not selected	swahili	swahili	swahili	no	3		kilimanjaro	rural		always
TZ8	46	140	7	46	1400849	2	2022	1466	44617	10	2001	1222	20	20-24	month and year - information complete	completed	25	1405	19	62	2	all woman sample	46	kilimanjaro-rural	kilimanjaro-rural	kilimanjaro	rural		1	303		300			3	1707	not selected	woman not selected	swahili	swahili	swahili	no	3		kilimanjaro	rural		always
TZ8	46	140	9	46	1400849	2	2022	1466	44618	12	2006	1284	15	15-19	month and year - information complete	completed	26	1405	19	62	2	all woman sample	46	kilimanjaro-rural	kilimanjaro-rural	kilimanjaro	rural		2	303		300				1707	not selected	woman not selected	swahili	swahili	swahili	no	3		kilimanjaro	rural		always
TZ8	46	148	4	46	1400849	2	2022	1466	44617	1	2004	1249	18	15-19	month and year - information complete	completed	25	1405	19	62	2	all woman sample	46	kilimanjaro-rural	kilimanjaro-rural	kilimanjaro	rural		1	302		300				1707	selected: capillary	woman selected and interviewed	swahili	swahili	swahili	no	3		kilimanjaro	rural		1	countryside
TZ8	46	156	2	46	1400849	2	2022	1466	44616	7	2005	1267	16	15-19	month and year - information complete	completed	24	1405	19	62	2	all woman sample	46	kilimanjaro-rural	kilimanjaro-rural	kilimanjaro	rural		3	302		300				1707	not selected	woman not selected	swahili	swahili	swahili	no	3		kilimanjaro	rural		0	countryside
TZ8	46	180	2	46	1400849	2	2022	1466	44617	6	1990	1086	31	30-34	month and year - information complete	completed	25	1405	19	62	2	all woman sample	46	kilimanjaro-rural	kilimanjaro-rural	kilimanjaro	rural		1	304		300			1	1707	selected: capillary	woman selected and interviewed	swahili	swahili	swahili	no	3		kilimanjaro	rural		always
TZ8	46	188	4	46	1400849	2	2022	1466	44617	6	2000	1206	21	20-24	month and year - information complete	completed	25	1405	19	62	2	all woman sample	46	kilimanjaro-rural	kilimanjaro-rural	kilimanjaro	rural		1	302		300				1707	not selected	woman not selected	swahili	swahili	swahili	no	3		kilimanjaro	rural		0	countryside
TZ8	46	196	2	46	1400849	2	2022	1466	44617	4	1996	1156	25	25-29	month and year - information complete	completed	25	1405	19	62	2	all woman sample	46	kilimanjaro-rural	kilimanjaro-rural	kilimanjaro	rural		2	303		300			1	1707	selected: capillary	woman selected and interviewed	swahili	swahili	swahili	no	3		kilimanjaro	rural		always
TZ8	46	204	2	46	1400849	2	2022	1466	44618	2	1996	1154	26	25-29	month and year - information complete	completed	26	1405	19	62	2	all woman sample	46	kilimanjaro-rural	kilimanjaro-rural	kilimanjaro	rural		1	304		300				1707	not selected	woman not selected	swahili	swahili	swahili	no	3		kilimanjaro	rural		always
TZ8	47	1	2	47	952121	2	2022	1466	44616	2	1980	962	42	40-44	month and year - information complete	completed	24	1405	19	62	2	all woman sample	47	kilimanjaro-rural	kilimanjaro-rural	kilimanjaro	urban		3	404		400			1	822	not selected	woman not selected	swahili	swahili	swahili	no	4		kilimanjaro	urban		always
TZ8	47	1	3	47	952121	2	2022	1466	44617	7	2004	1255	17	15-19	month and year - information complete	completed	25	1405	19	62	2	all woman sample	47	kilimanjaro-rural	kilimanjaro-rural	kilimanjaro	urban		1	404		400				822	not selected	woman not selected	swahili	swahili	swahili	no	4		kilimanjaro	urban		always
TZ8	47	1	9	47	952121	2	2022	1466	44616	5	2001	1217	20	20-24	month and year - information complete	completed	24	1405	19	62	2	all woman sample	47	kilimanjaro-rural	kilimanjaro-rural	kilimanjaro	urban		2	402		400				822	not selected	woman not selected	swahili	swahili	swahili	no	4		kilimanjaro	urban		3	countryside
TZ8	47	12	2	47	952121	2	2022	1466	44618	11	1981	983	40	40-44	month and year - information complete	completed	26	1405	19	62	2	all woman sample	47	kilimanjaro-rural	kilimanjaro-rural	kilimanjaro	urban		1	402		400			1	822	selected: micronutrient venous blood	woman not selected	swahili	swahili	swahili	no	4		kilimanjaro	urban		always
TZ8	47	23	2	47	952121	2	2022	1466	44617	9	1986	1041	35	35-39	month and year - information complete	completed	25	1405	19	62	2	all woman sample	47	kilimanjaro-rural	kilimanjaro-rural	kilimanjaro	urban		1	403		400			1	822	not selected	woman not selected	swahili	swahili	swahili	no	4		kilimanjaro	urban		34	town
TZ8	47	23	3	47	952121	2	2022	1466	44617	6	2004	1254	17	15-19	month and year - information complete	completed	25	1405	19	62	2	all woman sample	47	kilimanjaro-rural	kilimanjaro-rural	kilimanjaro	urban		1	403		400				822	not selected	woman not selected	swahili	swahili	swahili	no	4		kilimanjaro	urban		17	town
TZ8	47	28	1	47	952121	2	2022	1466	44616	12	1995	1152	26	25-29	month and year - information complete	completed	24	1405	19	62	2	all woman sample	47	kilimanjaro-rural	kilimanjaro-rural	kilimanjaro	urban		1	404		400			husband not in household	822	selected: capillary	woman selected and interviewed	swahili	swahili	swahili	no	4		kilimanjaro	urban		always
TZ8	47	50	1	47	952121	2	2022	1466	44616	3	1991	1095	30	30-34	month and year - information complete	completed	24	1405	19	62	2	all woman sample	47	kilimanjaro-rural	kilimanjaro-rural	kilimanjaro	urban		1	403		400				822	selected: capillary	woman selected and interviewed	swahili	swahili	swahili	no	4		kilimanjaro	urban		30	town
TZ8	47	66	2	47	952121	2	2022	1466	44616	4	1984	1012	37	35-39	month and year - information complete	completed	24	1405	19	62	2	all woman sample	47	kilimanjaro-rural	kilimanjaro-rural	kilimanjaro	urban		1	402		400			1	822	selected: micronutrient venous blood	woman not selected	swahili	swahili	swahili	no	4		kilimanjaro	urban		5	city
TZ8	47	71	2	47	952121	2	2022	1466	44617	6	1999	1194	22	20-24	month and year - information complete	completed	25	1405	19	62	2	all woman sample	47	kilimanjaro-rural	kilimanjaro-rural	kilimanjaro	urban		1	402		400			1	822	selected: capillary	woman selected and interviewed	swahili	swahili	swahili	no	4		kilimanjaro	urban		2	countryside
TZ8	47	77	3	47	952121	2	2022	1466	44617	12	1990	1092	31	30-34	month and year - information complete	completed	25	1405	19	62	2	all woman sample	47	kilimanjaro-rural	kilimanjaro-rural	kilimanjaro	urban		2	402		400			2	822	not selected	woman not selected	swahili	swahili	swahili	no	4		kilimanjaro	urban		8	town
TZ8	47	82	2	47	952121	2	2022	1466	44616	7	1987	1051	34	30-34	month and year - information complete	completed	24	1405	19	62	2	all woman sample	47	kilimanjaro-rural	kilimanjaro-rural	kilimanjaro	urban		1	403		400			1	822	selected: capillary	woman selected and interviewed	swahili	swahili	swahili	no	4		kilimanjaro	urban		24	city
TZ8	47	88	3	47	952121	2	2022	1466	44616	1	2000	1201	22	20-24	month and year - information complete	completed	24	1405	19	62	2	all woman sample	47	kilimanjaro-rural	kilimanjaro-rural	kilimanjaro	urban		1	402		400				822	selected: micronutrient venous blood	woman not selected	swahili	swahili	swahili	no	4		kilimanjaro	urban		0	town
TZ8	47	93	1	47	952121	2	2022	1466	44617	7	1988	1063	33	30-34	month and year - information complete	completed	25	1405	19	62	2	all woman sample	47	kilimanjaro-rural	kilimanjaro-rural	kilimanjaro	urban		1	404		400			2	822	selected: capillary	woman selected and interviewed	swahili	swahili	swahili	no	4		kilimanjaro	urban		always
TZ8	47	114	1	47	952121	2	2022	1466	44617	7	1983	1003	38	35-39	month and year - information complete	completed	25	1405	19	62	2	all woman sample	47	kilimanjaro-rural	kilimanjaro-rural	kilimanjaro	urban		1	403		400			husband not in household	822	selected: capillary	woman not selected	swahili	swahili	swahili	no	4		kilimanjaro	urban		34	town
TZ8	47	114	2	47	952121	2	2022	1466	44617	11	1997	1175	24	20-24	month and year - information complete	completed	25	1405	19	62	2	all woman sample	47	kilimanjaro-rural	kilimanjaro-rural	kilimanjaro	urban		1	403		400				822	selected: capillary	woman selected and interviewed	swahili	swahili	swahili	no	4		kilimanjaro	urban		23	town
TZ8	47	120	1	47	952121	2	2022	1466	44618	7	1999	1195	22	20-24	month and year - information complete	completed	26	1405	19	62	2	all woman sample	47	kilimanjaro-rural	kilimanjaro-rural	kilimanjaro	urban		3	402		400				822	selected: micronutrient venous blood	woman not selected	swahili	swahili	swahili	no	4		kilimanjaro	urban		1	town
TZ8	48	5	2	48	1263962	2	2022	1466	44617	1	1980	961	42	40-44	month and year - information complete	completed	25	1405	19	62	2	all woman sample	48	kilimanjaro-rural	kilimanjaro-rural	kilimanjaro	rural		1	503		500			1	1512	selected: capillary	woman selected and interviewed	swahili	swahili	swahili	no	5		kilimanjaro	rural		always
TZ8	48	8	2	48	1263962	2	2022	1466	44616	7	1984	1015	37	35-39	month and year - information complete	completed	24	1405	19	62	2	all woman sample	48	kilimanjaro-rural	kilimanjaro-rural	kilimanjaro	rural		1	504		500			1	1512	selected: micronutrient venous blood	woman not selected	swahili	swahili	swahili	no	5		kilimanjaro	rural		12	countryside
TZ8	48	11	2	48	1263962	2	2022	1466	44617	7	1974	895	47	45-49	month and year - information complete	completed	25	1405	19	62	2	all woman sample	48	kilimanjaro-rural	kilimanjaro-rural	kilimanjaro	rural		1	502		500				1512	selected: capillary	woman selected and interviewed	swahili	swahili	swahili	no	5		kilimanjaro	rural		20	town
TZ8	48	11	3	48	1263962	2	2022	1466	44617	3	1993	1119	28	25-29	month and year - information complete	completed	25	1405	19	62	2	all woman sample	48	kilimanjaro-rural	kilimanjaro-rural	kilimanjaro	rural		2	502		500				1512	selected: capillary	woman not selected	swahili	swahili	swahili	no	5		kilimanjaro	rural		9	town
TZ8	48	17	3	48	1263962	2	2022	1466	44617	12	1997	1176	24	20-24	month and year - information complete	completed	25	1405	19	62	2	all woman sample	48	kilimanjaro-rural	kilimanjaro-rural	kilimanjaro	rural		1	502		500				1512	selected: capillary	woman selected and interviewed	swahili	swahili	swahili	no	5		kilimanjaro	rural		24	countryside
TZ8	48	20	2	48	1263962	2	2022	1466	44617	8	1975	908	46	45-49	month and year - information complete	completed	25	1405	19	62	2	all woman sample	48	kilimanjaro-rural	kilimanjaro-rural	kilimanjaro	rural		1	504		500			1	1512	selected: micronutrient venous blood	woman not selected	swahili	swahili	swahili	no	5		kilimanjaro	rural		always
TZ8	48	23	2	48	1263962	2	2022	1466	44617	9	1980	969	41	40-44	month and year - information complete	completed	25	1405	19	62	2	all woman sample	48	kilimanjaro-rural	kilimanjaro-rural	kilimanjaro	rural		1	502		500				1512	selected: capillary	woman selected and interviewed	swahili	swahili	swahili	no	5		kilimanjaro	rural		0	town
TZ8	48	26	1	48	1263962	2	2022	1466	44617	12	1982	996	39	35-39	month and year - information complete	completed	25	1405	19	62	2	all woman sample	48	kilimanjaro-rural	kilimanjaro-rural	kilimanjaro	rural		1	504		500				1512	not selected	woman not selected	swahili	swahili	swahili	no	5		kilimanjaro	rural		17	countryside
TZ8	48	40	2	48	1263962	2	2022	1466	44616	6	1989	1074	32	30-34	month and year - information complete	completed	24	1405	19	62	2	all woman sample	48	kilimanjaro-rural	kilimanjaro-rural	kilimanjaro	rural		1	502		500				1512	selected: capillary	woman selected and interviewed	swahili	swahili	swahili	no	5		kilimanjaro	rural		8	countryside
TZ8	48	43	2	48	1263962	2	2022	1466	44617	12	1981	984	40	40-44	month and year - information complete	completed	25	1405	19	62	2	all woman sample	48	kilimanjaro-rural	kilimanjaro-rural	kilimanjaro	rural		1	504		500			1	1512	not selected	woman not selected	swahili	swahili	swahili	no	5		kilimanjaro	rural		always
TZ8	48	52	2	48	1263962	2	2022	1466	44617	2	1982	986	40	40-44	month and year - information complete	completed	25	1405	19	62	2	all woman sample	48	kilimanjaro-rural	kilimanjaro-rural	kilimanjaro	rural		2	502		500			1	1512	selected: capillary	woman selected and interviewed	swahili	swahili	swahili	no	5		kilimanjaro	rural		2	countryside
TZ8	48	55	2	48	1263962	2	2022	1466	44618	6	1986	1038	35	35-39	month and year - information complete	completed	26	1405	19	62	2	all woman sample	48	kilimanjaro-rural	kilimanjaro-rural	kilimanjaro	rural		1	504		500			1	1512	not selected	woman not selected	swahili	swahili	swahili	no	5		kilimanjaro	rural		1	countryside
TZ8	48	67	3	48	1263962	2	2022	1466	44616	9	1979	957	42	40-44	month and year - information complete	completed	24	1405	19	62	2	all woman sample	48	kilimanjaro-rural	kilimanjaro-rural	kilimanjaro	rural		1	504		500				1512	selected: micronutrient venous blood	woman not selected	swahili	swahili	swahili	no	5		kilimanjaro	rural		always
TZ8	48	73	2	48	1263962	2	2022	1466	44616	6	1990	1086	31	30-34	month and year - information complete	completed	24	1405	19	62	2	all woman sample	48	kilimanjaro-rural	kilimanjaro-rural	kilimanjaro	rural		2	503		500			1	1512	not selected	woman not selected	swahili	swahili	swahili	no	5		kilimanjaro	rural		always
TZ8	49	18	2	49	1277411	3	2022	1467	44622	9	2000	1209	21	20-24	month and year - information complete	completed	2	1405	18	63	2	all woman sample	49	kilimanjaro-rural	kilimanjaro-rural	kilimanjaro	rural		1	803		1200				1493	not selected	woman not selected	swahili	swahili	swahili	no	15		kilimanjaro	rural		always
TZ8	49	23	2	49	1277411	3	2022	1467	44623	6	1976	918	45	45-49	month and year - information complete	completed	3	1405	18	63	2	all woman sample	49	kilimanjaro-rural	kilimanjaro-rural	kilimanjaro	rural		2	803		1200			1	1493	selected: capillary	woman not selected	swahili	swahili	swahili	no	15		kilimanjaro	rural		always
TZ8	49	23	3	49	1277411	3	2022	1467	44622	4	2003	1240	18	15-19	month and year - information complete	completed	2	1405	18	63	2	all woman sample	49	kilimanjaro-rural	kilimanjaro-rural	kilimanjaro	rural		2	803		1200				1493	selected: capillary	woman selected and interviewed	swahili	swahili	swahili	no	15		kilimanjaro	rural		always
TZ8	49	28	2	49	1277411	3	2022	1467	44622	10	1990	1090	31	30-34	month and year - information complete	completed	2	1405	18	63	2	all woman sample	49	kilimanjaro-rural	kilimanjaro-rural	kilimanjaro	rural		2	1802		1200			1	1493	selected: micronutrient venous blood	woman not selected	swahili	swahili	swahili	no	15		kilimanjaro	rural		8	town
TZ8	49	32	1	49	1277411	3	2022	1467	44623	11	1990	1091	31	30-34	month and year - information complete	completed	3	1405	18	63	2	all woman sample	49	kilimanjaro-rural	kilimanjaro-rural	kilimanjaro	rural		3	1404		1200			husband not in household	1493	selected: capillary	woman selected and interviewed	swahili	swahili	swahili	no	15		kilimanjaro	rural		4	town
TZ8	49	42	2	49	1277411	3	2022	1467	44623	11	1988	1067	33	30-34	month and year - information complete	completed	3	1405	18	63	2	all woman sample	49	kilimanjaro-rural	kilimanjaro-rural	kilimanjaro	rural		1	1802		1200			1	1493	selected: capillary	woman selected and interviewed	swahili	swahili	swahili	no	15		kilimanjaro	rural		always
TZ8	49	46	2	49	1277411	3	2022	1467	44623	2	1984	1010	38	35-39	month and year - information complete	completed	3	1405	18	63	2	all woman sample	49	kilimanjaro-rural	kilimanjaro-rural	kilimanjaro	rural		3	1801		1200			1	1493	not selected	woman not selected	swahili	swahili	swahili	no	15		kilimanjaro	rural		always
TZ8	49	65	3	49	1277411	3	2022	1467	44623	9	2005	1269	16	15-19	month and year - information complete	completed	3	1405	18	63	2	all woman sample	49	kilimanjaro-rural	kilimanjaro-rural	kilimanjaro	rural		1	1801		1200				1493	not selected	woman not selected	swahili	swahili	swahili	no	15		kilimanjaro	rural		always
TZ8	49	70	2	49	1277411	3	2022	1467	44623	4	1993	1120	28	25-29	month and year - information complete	completed	3	1405	18	63	2	all woman sample	49	kilimanjaro-rural	kilimanjaro-rural	kilimanjaro	rural		1	1404		1200			1	1493	selected: capillary	woman selected and interviewed	swahili	swahili	swahili	no	15		kilimanjaro	rural		always
TZ8	49	74	2	49	1277411	3	2022	1467	44623	2	1992	1106	30	30-34	month and year - information complete	completed	3	1405	18	63	2	all woman sample	49	kilimanjaro-rural	kilimanjaro-rural	kilimanjaro	rural		1	1802		1200			1	1493	selected: micronutrient venous blood	woman not selected	swahili	swahili	swahili	no	15		kilimanjaro	rural		always
TZ8	49	84	2	49	1277411	3	2022	1467	44622	9	1978	945	43	40-44	month and year - information complete	completed	2	1405	18	63	2	all woman sample	49	kilimanjaro-rural	kilimanjaro-rural	kilimanjaro	rural		1	1802		1200			1	1493	not selected	woman not selected	swahili	swahili	swahili	no	15		kilimanjaro	rural		7	town
TZ8	49	93	4	49	1277411	3	2022	1467	44623	7	1998	1183	23	20-24	month and year - information complete	completed	3	1405	18	63	2	all woman sample	49	kilimanjaro-rural	kilimanjaro-rural	kilimanjaro	rural		1	803		1200			husband not in household	1493	not selected	woman not selected	swahili	swahili	swahili	no	15		kilimanjaro	rural		always
TZ8	49	97	2	49	1277411	3	2022	1467	44622	9	1990	1089	31	30-34	month and year - information complete	completed	2	1405	18	63	2	all woman sample	49	kilimanjaro-rural	kilimanjaro-rural	kilimanjaro	rural		1	1404		1200			1	1493	selected: capillary	woman selected and interviewed	swahili	swahili	swahili	no	15		kilimanjaro	rural		5	city
TZ8	49	102	2	49	1277411	3	2022	1467	44622	7	1982	991	39	35-39	month and year - information complete	completed	2	1405	18	63	2	all woman sample	49	kilimanjaro-rural	kilimanjaro-rural	kilimanjaro	rural		1	1802		1200			1	1493	selected: micronutrient venous blood	woman not selected	swahili	swahili	swahili	no	15		kilimanjaro	rural		always
TZ8	49	102	3	49	1277411	3	2022	1467	44622	7	2004	1255	17	15-19	month and year - information complete	completed	2	1405	18	63	2	all woman sample	49	kilimanjaro-rural	kilimanjaro-rural	kilimanjaro	rural		1	1802		1200				1493	selected: micronutrient venous blood	woman not selected	swahili	swahili	swahili	no	15		kilimanjaro	rural		always
TZ8	49	107	3	49	1277411	3	2022	1467	44623	2	1994	1130	28	25-29	month and year - information complete	completed	3	1405	18	63	2	all woman sample	49	kilimanjaro-rural	kilimanjaro-rural	kilimanjaro	rural		2	1404		1200				1493	selected: capillary	woman not selected	swahili	swahili	swahili	no	15		kilimanjaro	rural		always
TZ8	49	107	4	49	1277411	3	2022	1467	44623	4	2003	1240	18	15-19	month and year - information complete	completed	3	1405	18	63	2	all woman sample	49	kilimanjaro-rural	kilimanjaro-rural	kilimanjaro	rural		2	1404		1200				1493	selected: capillary	woman selected and interviewed	swahili	swahili	swahili	no	15		kilimanjaro	rural		always
TZ8	49	111	3	49	1277411	3	2022	1467	44622	2	2004	1250	18	15-19	month and year - information complete	completed	2	1405	18	63	2	all woman sample	49	kilimanjaro-rural	kilimanjaro-rural	kilimanjaro	rural		1	1404		1200				1493	not selected	woman not selected	swahili	swahili	swahili	no	15		kilimanjaro	rural		always
TZ8	49	116	2	49	1277411	3	2022	1467	44622	8	1979	956	42	40-44	month and year - information complete	completed	2	1405	18	63	2	all woman sample	49	kilimanjaro-rural	kilimanjaro-rural	kilimanjaro	rural		1	1404		1200			1	1493	selected: capillary	woman not selected	swahili	swahili	swahili	no	15		kilimanjaro	rural		always
TZ8	49	116	4	49	1277411	3	2022	1467	44622	10	2003	1246	18	15-19	month and year - information complete	completed	2	1405	18	63	2	all woman sample	49	kilimanjaro-rural	kilimanjaro-rural	kilimanjaro	rural		2	1404		1200				1493	selected: capillary	woman selected and interviewed	swahili	swahili	swahili	no	15		kilimanjaro	rural		always
TZ8	50	4	2	50	1155167	3	2022	1467	44626	4	1996	1156	25	25-29	month and year - information complete	completed	6	1405	18	63	2	all woman sample	50	kilimanjaro-rural	kilimanjaro-rural	kilimanjaro	urban		1	1404		1200			1	536	not selected	woman not selected	swahili	swahili	swahili	no	15		kilimanjaro	urban		always
TZ8	50	10	2	50	1155167	3	2022	1467	44626	10	1984	1018	37	35-39	month and year - information complete	completed	6	1405	18	63	2	all woman sample	50	kilimanjaro-rural	kilimanjaro-rural	kilimanjaro	urban		2	1404		1200			1	536	selected: capillary	woman not selected	swahili	swahili	swahili	no	15		kilimanjaro	urban		always
TZ8	50	10	3	50	1155167	3	2022	1467	44626	5	2006	1277	15	15-19	month and year - information complete	completed	6	1405	18	63	2	all woman sample	50	kilimanjaro-rural	kilimanjaro-rural	kilimanjaro	urban		2	1802		1200				536	selected: capillary	woman selected and interviewed	swahili	swahili	swahili	no	15		kilimanjaro	urban		always
TZ8	50	16	3	50	1155167	3	2022	1467	44625	9	1999	1197	22	20-24	month and year - information complete	completed	5	1405	18	63	2	all woman sample	50	kilimanjaro-rural	kilimanjaro-rural	kilimanjaro	urban		1	1802		1200			2	536	selected: micronutrient venous blood	woman not selected	swahili	swahili	swahili	no	15		kilimanjaro	urban		always
TZ8	50	22	2	50	1155167	3	2022	1467	44626	4	1973	880	48	45-49	month and year - information complete	completed	6	1405	18	63	2	all woman sample	50	kilimanjaro-rural	kilimanjaro-rural	kilimanjaro	urban		1	803		1200			1	536	selected: capillary	woman selected and interviewed	swahili	swahili	swahili	no	15		kilimanjaro	urban		always
TZ8	50	28	2	50	1155167	3	2022	1467	44625	12	1972	876	49	45-49	month and year - information complete	completed	5	1405	18	63	2	all woman sample	50	kilimanjaro-rural	kilimanjaro-rural	kilimanjaro	urban		1	1801		1200			1	536	not selected	woman not selected	swahili	swahili	swahili	no	15		kilimanjaro	urban		always
TZ8	50	34	2	50	1155167	3	2022	1467	44627	4	1977	928	44	40-44	year and age - month imputed	completed	7	1405	18	63	2	all woman sample	50	kilimanjaro-rural	kilimanjaro-rural	kilimanjaro	urban		2	1404		1200			1	536	selected: capillary	woman selected and interviewed	swahili	swahili	swahili	no	15		kilimanjaro	urban		always
TZ8	50	34	4	50	1155167	3	2022	1467	44626	3	2005	1263	17	15-19	month and year - information complete	completed	6	1405	18	63	2	all woman sample	50	kilimanjaro-rural	kilimanjaro-rural	kilimanjaro	urban		2	1404		1200				536	selected: capillary	woman not selected	swahili	swahili	swahili	no	15		kilimanjaro	urban		always
TZ8	50	40	2	50	1155167	3	2022	1467	44626	8	1993	1124	28	25-29	month and year - information complete	completed	6	1405	18	63	2	all woman sample	50	kilimanjaro-rural	kilimanjaro-rural	kilimanjaro	urban		1	1802		1200			1	536	selected: micronutrient venous blood	woman not selected	swahili	swahili	swahili	no	15		kilimanjaro	urban		always
TZ8	50	51	1	50	1155167	3	2022	1467	44625	3	1973	879	49	45-49	month and year - information complete	completed	5	1405	18	63	2	all woman sample	50	kilimanjaro-rural	kilimanjaro-rural	kilimanjaro	urban		1	1802		1200			2	536	not selected	woman not selected	swahili	swahili	swahili	no	15		kilimanjaro	urban		always
TZ8	50	57	2	50	1155167	3	2022	1467	44625	7	1997	1171	24	20-24	month and year - information complete	completed	5	1405	18	63	2	all woman sample	50	kilimanjaro-rural	kilimanjaro-rural	kilimanjaro	urban		1	803		1200			1	536	selected: capillary	woman selected and interviewed	swahili	swahili	swahili	no	15		kilimanjaro	urban		always
TZ8	50	75	2	50	1155167	3	2022	1467	44625	6	1992	1110	29	25-29	month and year - information complete	completed	5	1405	18	63	2	all woman sample	50	kilimanjaro-rural	kilimanjaro-rural	kilimanjaro	urban		1	1802		1200			1	536	selected: micronutrient venous blood	woman not selected	swahili	swahili	swahili	no	15		kilimanjaro	urban		always
TZ8	50	81	2	50	1155167	3	2022	1467	44626	1	1996	1153	26	25-29	month and year - information complete	completed	6	1405	18	63	2	all woman sample	50	kilimanjaro-rural	kilimanjaro-rural	kilimanjaro	urban		1	1802		1200			1	536	selected: capillary	woman selected and interviewed	swahili	swahili	swahili	no	15		kilimanjaro	urban		always
TZ8	50	87	2	50	1155167	3	2022	1467	44626	6	1986	1038	35	35-39	month and year - information complete	completed	6	1405	18	63	2	all woman sample	50	kilimanjaro-rural	kilimanjaro-rural	kilimanjaro	urban		1	1404		1200			1	536	not selected	woman not selected	swahili	swahili	swahili	no	15		kilimanjaro	urban		always
TZ8	50	87	5	50	1155167	3	2022	1467	44626	1	2006	1273	16	15-19	month and year - information complete	completed	6	1405	18	63	2	all woman sample	50	kilimanjaro-rural	kilimanjaro-rural	kilimanjaro	urban		1	1404		1200				536	not selected	woman not selected	swahili	swahili	swahili	yes	15		kilimanjaro	urban		always
TZ8	50	99	1	50	1155167	3	2022	1467	44626	2	1976	914	46	45-49	month and year - information complete	completed	6	1405	18	63	2	all woman sample	50	kilimanjaro-rural	kilimanjaro-rural	kilimanjaro	urban		1	1801		1200				536	selected: micronutrient venous blood	woman not selected	swahili	swahili	swahili	no	15		kilimanjaro	urban		always
TZ8	50	99	2	50	1155167	3	2022	1467	44626	4	2005	1264	16	15-19	month and year - information complete	completed	6	1405	18	63	2	all woman sample	50	kilimanjaro-rural	kilimanjaro-rural	kilimanjaro	urban		2	1801		1200				536	selected: micronutrient venous blood	woman not selected	swahili	swahili	swahili	no	15		kilimanjaro	urban		always
TZ8	50	104	2	50	1155167	3	2022	1467	44625	5	1975	905	46	45-49	month and year - information complete	completed	5	1405	18	63	2	all woman sample	50	kilimanjaro-rural	kilimanjaro-rural	kilimanjaro	urban		1	1404		1200				536	selected: capillary	woman selected and interviewed	swahili	swahili	swahili	no	15		kilimanjaro	urban		always
TZ8	50	110	2	50	1155167	3	2022	1467	44626	7	1977	931	44	40-44	month and year - information complete	completed	6	1405	18	63	2	all woman sample	50	kilimanjaro-rural	kilimanjaro-rural	kilimanjaro	urban		2	803		1200			1	536	not selected	woman not selected	swahili	swahili	swahili	no	15		kilimanjaro	urban		24	town
TZ8	50	116	2	50	1155167	3	2022	1467	44626	5	1979	953	42	40-44	month and year - information complete	completed	6	1405	18	63	2	all woman sample	50	kilimanjaro-rural	kilimanjaro-rural	kilimanjaro	urban		1	1802		1200			1	536	selected: capillary	woman selected and interviewed	swahili	swahili	swahili	no	15		kilimanjaro	urban		22	town
TZ8	50	122	3	50	1155167	3	2022	1467	44626	5	2005	1265	16	15-19	month and year - information complete	completed	6	1405	18	63	2	all woman sample	50	kilimanjaro-rural	kilimanjaro-rural	kilimanjaro	urban		1	1802		1200				536	not selected	woman not selected	swahili	swahili	swahili	no	15		kilimanjaro	urban		always
TZ8	50	128	2	50	1155167	3	2022	1467	44625	7	1972	871	49	45-49	month and year - information complete	completed	5	1405	18	63	2	all woman sample	50	kilimanjaro-rural	kilimanjaro-rural	kilimanjaro	urban		1	803		1200			1	536	selected: capillary	woman selected and interviewed	swahili	swahili	swahili	no	15		kilimanjaro	urban		always
TZ8	50	134	2	50	1155167	3	2022	1467	44625	12	1974	900	47	45-49	month and year - information complete	completed	5	1405	18	63	2	all woman sample	50	kilimanjaro-rural	kilimanjaro-rural	kilimanjaro	urban		1	1801		1200			1	536	selected: micronutrient venous blood	woman not selected	swahili	swahili	swahili	no	15		kilimanjaro	urban		always
TZ8	50	140	2	50	1155167	3	2022	1467	44625	2	1999	1190	23	20-24	month and year - information complete	completed	5	1405	18	63	2	all woman sample	50	kilimanjaro-rural	kilimanjaro-rural	kilimanjaro	urban		1	1404		1200			1	536	selected: capillary	woman selected and interviewed	swahili	swahili	swahili	no	15		kilimanjaro	urban		always
TZ8	50	146	2	50	1155167	3	2022	1467	44627	7	1977	931	44	40-44	month and year - information complete	completed	7	1405	18	63	2	all woman sample	50	kilimanjaro-rural	kilimanjaro-rural	kilimanjaro	urban		1	1802		1200			1	536	not selected	woman not selected	swahili	swahili	swahili	no	15		kilimanjaro	urban		always
TZ8	50	146	3	50	1155167	3	2022	1467	44626	8	2004	1256	17	15-19	month and year - information complete	completed	6	1405	18	63	2	all woman sample	50	kilimanjaro-rural	kilimanjaro-rural	kilimanjaro	urban		1	1802		1200				536	not selected	woman not selected	swahili	swahili	swahili	no	15		kilimanjaro	urban		always
TZ8	50	152	1	50	1155167	3	2022	1467	44625	3	1976	915	46	45-49	year and age - month imputed	completed	5	1405	18	63	2	all woman sample	50	kilimanjaro-rural	kilimanjaro-rural	kilimanjaro	urban		1	1404		1200				536	selected: capillary	woman selected and interviewed	swahili	swahili	swahili	no	15		kilimanjaro	urban		always
TZ8	50	152	2	50	1155167	3	2022	1467	44625	8	2003	1244	18	15-19	month and year - information complete	completed	5	1405	18	63	2	all woman sample	50	kilimanjaro-rural	kilimanjaro-rural	kilimanjaro	urban		1	1404		1200				536	selected: capillary	woman not selected	swahili	swahili	swahili	no	15		kilimanjaro	urban		always
TZ8	51	3	1	51	1249431	3	2022	1467	44631	5	1975	905	46	45-49	month and year - information complete	completed	11	1405	18	63	2	all woman sample	51	kilimanjaro-rural	kilimanjaro-rural	kilimanjaro	rural		4	803		1200				957	not selected	woman not selected	swahili	swahili	swahili	no	15		kilimanjaro	rural		always
TZ8	51	7	2	51	1249431	3	2022	1467	44630	11	1992	1115	29	25-29	month and year - information complete	completed	10	1405	18	63	2	all woman sample	51	kilimanjaro-rural	kilimanjaro-rural	kilimanjaro	rural		1	1404		1200			1	957	selected: capillary	woman selected and interviewed	swahili	swahili	swahili	no	15		kilimanjaro	rural		5	city
TZ8	51	12	3	51	1249431	3	2022	1467	44629	8	2000	1208	21	20-24	month and year - information complete	completed	9	1405	18	63	2	all woman sample	51	kilimanjaro-rural	kilimanjaro-rural	kilimanjaro	rural		1	1802		1200				957	selected: micronutrient venous blood	woman not selected	swahili	swahili	swahili	no	15		kilimanjaro	rural		always
TZ8	51	12	4	51	1249431	3	2022	1467	44629	3	2004	1251	18	15-19	month and year - information complete	completed	9	1405	18	63	2	all woman sample	51	kilimanjaro-rural	kilimanjaro-rural	kilimanjaro	rural		1	1802		1200				957	selected: micronutrient venous blood	woman not selected	swahili	swahili	swahili	no	15		kilimanjaro	rural		always
TZ8	51	16	5	51	1249431	3	2022	1467	44630	9	2000	1209	21	20-24	month and year - information complete	completed	10	1405	18	63	2	all woman sample	51	kilimanjaro-rural	kilimanjaro-rural	kilimanjaro	rural		1	1404		1200			husband not in household	957	selected: capillary	woman selected and interviewed	swahili	swahili	swahili	no	15		kilimanjaro	rural		always
TZ8	51	20	2	51	1249431	3	2022	1467	44630	1	1999	1189	23	20-24	month and year - information complete	completed	10	1405	18	63	2	all woman sample	51	kilimanjaro-rural	kilimanjaro-rural	kilimanjaro	rural		2	1801		1200			1	957	not selected	woman not selected	swahili	swahili	swahili	no	15		kilimanjaro	rural		21	countryside
TZ8	51	24	2	51	1249431	3	2022	1467	44630	7	1985	1027	36	35-39	month and year - information complete	completed	10	1405	18	63	2	all woman sample	51	kilimanjaro-rural	kilimanjaro-rural	kilimanjaro	rural		1	1802		1200			1	957	selected: capillary	woman selected and interviewed	swahili	swahili	swahili	no	15		kilimanjaro	rural		always
TZ8	51	28	3	51	1249431	3	2022	1467	44629	5	1993	1121	28	25-29	month and year - information complete	completed	9	1405	18	63	2	all woman sample	51	kilimanjaro-rural	kilimanjaro-rural	kilimanjaro	rural		1	1802		1200				957	selected: micronutrient venous blood	woman not selected	swahili	swahili	swahili	no	15		kilimanjaro	rural		always
TZ8	51	32	2	51	1249431	3	2022	1467	44630	4	1977	928	44	40-44	month and year - information complete	completed	10	1405	18	63	2	all woman sample	51	kilimanjaro-rural	kilimanjaro-rural	kilimanjaro	rural		1	803		1200			1	957	selected: capillary	woman selected and interviewed	swahili	swahili	swahili	no	15		kilimanjaro	rural		always
TZ8	51	36	2	51	1249431	3	2022	1467	44631	2	1977	926	45	45-49	month and year - information complete	completed	11	1405	18	63	2	all woman sample	51	kilimanjaro-rural	kilimanjaro-rural	kilimanjaro	rural		1	1802		1200			1	957	not selected	woman not selected	swahili	swahili	swahili	no	15		kilimanjaro	rural		always
TZ8	51	40	2	51	1249431	3	2022	1467	44630	2	1973	878	49	45-49	month and year - information complete	completed	10	1405	18	63	2	all woman sample	51	kilimanjaro-rural	kilimanjaro-rural	kilimanjaro	rural		2	1404		1200			1	957	selected: capillary	woman selected and interviewed	swahili	swahili	swahili	no	15		kilimanjaro	rural		always
TZ8	51	52	2	51	1249431	3	2022	1467	44631	11	1985	1031	36	35-39	month and year - information complete	completed	11	1405	18	63	2	all woman sample	51	kilimanjaro-rural	kilimanjaro-rural	kilimanjaro	rural		3	1801		1200			1	957	selected: micronutrient venous blood	woman not selected	swahili	swahili	swahili	no	15		kilimanjaro	rural		always
TZ8	51	56	3	51	1249431	3	2022	1467	44630	12	1993	1128	28	25-29	month and year - information complete	completed	10	1405	18	63	2	all woman sample	51	kilimanjaro-rural	kilimanjaro-rural	kilimanjaro	rural		1	803		1200				957	selected: capillary	woman selected and interviewed	swahili	swahili	swahili	no	15		kilimanjaro	rural		always
TZ8	51	60	2	51	1249431	3	2022	1467	44630	7	1993	1123	28	25-29	month and year - information complete	completed	10	1405	18	63	2	all woman sample	51	kilimanjaro-rural	kilimanjaro-rural	kilimanjaro	rural		1	1802		1200			1	957	not selected	woman not selected	swahili	swahili	swahili	no	15		kilimanjaro	rural		12	town
TZ8	51	65	2	51	1249431	3	2022	1467	44629	6	2002	1230	19	15-19	month and year - information complete	completed	9	1405	18	63	2	all woman sample	51	kilimanjaro-rural	kilimanjaro-rural	kilimanjaro	rural		4	803		1200			1	957	selected: capillary	woman selected and interviewed	swahili	swahili	swahili	no	15		kilimanjaro	rural		always
TZ8	51	73	4	51	1249431	3	2022	1467	44629	10	2002	1234	19	15-19	month and year - information complete	completed	9	1405	18	63	2	all woman sample	51	kilimanjaro-rural	kilimanjaro-rural	kilimanjaro	rural		2	1404		1200			3	957	selected: capillary	woman not selected	swahili	swahili	swahili	no	15		kilimanjaro	rural		always
TZ8	51	73	6	51	1249431	3	2022	1467	44629	4	1998	1180	23	20-24	month and year - information complete	completed	9	1405	18	63	2	all woman sample	51	kilimanjaro-rural	kilimanjaro-rural	kilimanjaro	rural		1	1404		1200			5	957	selected: capillary	woman selected and interviewed	swahili	swahili	swahili	no	15		kilimanjaro	rural		always
TZ8	51	77	2	51	1249431	3	2022	1467	44629	1	1976	913	46	45-49	month and year - information complete	completed	9	1405	18	63	2	all woman sample	51	kilimanjaro-rural	kilimanjaro-rural	kilimanjaro	rural		1	1802		1200			1	957	not selected	woman not selected	swahili	swahili	swahili	no	15		kilimanjaro	rural		always
TZ8	51	89	4	51	1249431	3	2022	1467	44629	4	2004	1252	17	15-19	month and year - information complete	completed	9	1405	18	63	2	all woman sample	51	kilimanjaro-rural	kilimanjaro-rural	kilimanjaro	rural		2	803		1200				957	selected: capillary	woman selected and interviewed	swahili	swahili	swahili	no	15		kilimanjaro	rural		always
TZ8	52	10	2	52	1235494	2	2022	1466	44617	5	1991	1097	30	30-34	month and year - information complete	completed	25	1405	19	62	2	all woman sample	52	kilimanjaro-rural	kilimanjaro-rural	kilimanjaro	rural		1	602		600			1	1186	selected: micronutrient venous blood	woman not selected	swahili	swahili	swahili	no	6		kilimanjaro	rural		5	town
TZ8	52	10	3	52	1235494	2	2022	1466	44618	10	1999	1198	22	20-24	month and year - information complete	completed	26	1405	19	62	2	all woman sample	52	kilimanjaro-rural	kilimanjaro-rural	kilimanjaro	rural		1	602		600				1186	selected: micronutrient venous blood	woman not selected	swahili	swahili	swahili	no	6		kilimanjaro	rural		0	town
TZ8	52	57	2	52	1235494	2	2022	1466	44617	3	1983	999	38	35-39	month and year - information complete	completed	25	1405	19	62	2	all woman sample	52	kilimanjaro-rural	kilimanjaro-rural	kilimanjaro	rural		1	603		600			1	1186	selected: capillary	woman selected and interviewed	swahili	swahili	swahili	no	6		kilimanjaro	rural		20	countryside
TZ8	52	63	2	52	1235494	2	2022	1466	44618	12	1973	888	48	45-49	month and year - information complete	completed	26	1405	19	62	2	all woman sample	52	kilimanjaro-rural	kilimanjaro-rural	kilimanjaro	rural		1	604		600			1	1186	not selected	woman not selected	swahili	swahili	swahili	no	6		kilimanjaro	rural		always
TZ8	52	63	3	52	1235494	2	2022	1466	44618	8	1993	1124	28	25-29	month and year - information complete	completed	26	1405	19	62	2	all woman sample	52	kilimanjaro-rural	kilimanjaro-rural	kilimanjaro	rural		1	604		600				1186	not selected	woman not selected	swahili	swahili	swahili	no	6		kilimanjaro	rural		always
TZ8	52	77	2	52	1235494	2	2022	1466	44617	12	1977	936	44	40-44	month and year - information complete	completed	25	1405	19	62	2	all woman sample	52	kilimanjaro-rural	kilimanjaro-rural	kilimanjaro	rural		1	602		600				1186	selected: micronutrient venous blood	woman not selected	swahili	swahili	swahili	no	6		kilimanjaro	rural		always
TZ8	52	83	1	52	1235494	2	2022	1466	44616	1	1974	889	48	45-49	month and year - information complete	completed	24	1405	19	62	2	all woman sample	52	kilimanjaro-rural	kilimanjaro-rural	kilimanjaro	rural		1	603		600				1186	selected: capillary	woman selected and interviewed	swahili	swahili	swahili	no	6		kilimanjaro	rural		23	countryside
TZ8	52	90	1	52	1235494	2	2022	1466	44618	11	1994	1139	27	25-29	month and year - information complete	completed	26	1405	19	62	2	all woman sample	52	kilimanjaro-rural	kilimanjaro-rural	kilimanjaro	rural		4	602		600			husband not in household	1186	not selected	woman not selected	swahili	swahili	swahili	no	6		kilimanjaro	rural		2	town
TZ8	52	97	2	52	1235494	2	2022	1466	44617	7	2005	1267	16	15-19	month and year - information complete	completed	25	1405	19	62	2	all woman sample	52	kilimanjaro-rural	kilimanjaro-rural	kilimanjaro	rural		1	600		600				1186	selected: capillary	woman selected and interviewed	swahili	swahili	swahili	no	6		kilimanjaro	rural		always
TZ8	52	103	1	52	1235494	2	2022	1466	44616	12	1977	936	44	40-44	month and year - information complete	completed	24	1405	19	62	2	all woman sample	52	kilimanjaro-rural	kilimanjaro-rural	kilimanjaro	rural		2	602		600			husband not in household	1186	selected: micronutrient venous blood	woman not selected	swahili	swahili	swahili	no	6		kilimanjaro	rural		always
TZ8	52	103	2	52	1235494	2	2022	1466	44617	5	2006	1277	15	15-19	month and year - information complete	completed	25	1405	19	62	2	all woman sample	52	kilimanjaro-rural	kilimanjaro-rural	kilimanjaro	rural		1	602		600				1186	selected: micronutrient venous blood	woman not selected	swahili	swahili	swahili	no	6		kilimanjaro	rural		always
TZ8	52	130	2	52	1235494	2	2022	1466	44617	6	2005	1266	16	15-19	month and year - information complete	completed	25	1405	19	62	2	all woman sample	52	kilimanjaro-rural	kilimanjaro-rural	kilimanjaro	rural		1	604		600				1186	not selected	woman not selected	swahili	swahili	swahili	no	6		kilimanjaro	rural		always
TZ8	52	143	2	52	1235494	2	2022	1466	44616	5	1992	1109	29	25-29	month and year - information complete	completed	24	1405	19	62	2	all woman sample	52	kilimanjaro-rural	kilimanjaro-rural	kilimanjaro	rural		1	600		600			1	1186	selected: micronutrient venous blood	woman not selected	swahili	swahili	swahili	no	6		kilimanjaro	rural		6	countryside
TZ8	52	143	10	52	1235494	2	2022	1466	44616	4	2004	1252	17	15-19	month and year - information complete	completed	24	1405	19	62	2	all woman sample	52	kilimanjaro-rural	kilimanjaro-rural	kilimanjaro	rural		1	600		600				1186	selected: micronutrient venous blood	woman not selected	swahili	swahili	swahili	no	6		kilimanjaro	rural		1	countryside
TZ8	52	150	2	52	1235494	2	2022	1466	44616	8	1993	1124	28	25-29	month and year - information complete	completed	24	1405	19	62	2	all woman sample	52	kilimanjaro-rural	kilimanjaro-rural	kilimanjaro	rural		1	604		600				1186	selected: capillary	woman selected and interviewed	swahili	swahili	swahili	no	6		kilimanjaro	rural		always
TZ8	52	156	2	52	1235494	2	2022	1466	44618	10	1998	1186	23	20-24	month and year - information complete	completed	26	1405	19	62	2	all woman sample	52	kilimanjaro-rural	kilimanjaro-rural	kilimanjaro	rural		1	600		600			1	1186	not selected	woman not selected	swahili	swahili	swahili	no	6		kilimanjaro	rural		always
TZ8	52	163	1	52	1235494	2	2022	1466	44618	9	1973	885	48	45-49	month and year - information complete	completed	26	1405	19	62	2	all woman sample	52	kilimanjaro-rural	kilimanjaro-rural	kilimanjaro	rural		1	604		600				1186	selected: capillary	woman selected and interviewed	swahili	swahili	swahili	no	6		kilimanjaro	rural		always
TZ8	52	170	4	52	1235494	2	2022	1466	44617	2	1998	1178	24	20-24	month and year - information complete	completed	25	1405	19	62	2	all woman sample	52	kilimanjaro-rural	kilimanjaro-rural	kilimanjaro	rural		2	604		600			husband not in household	1186	not selected	woman not selected	swahili	swahili	swahili	no	6		kilimanjaro	rural		always
TZ8	53	4	2	53	914358	2	2022	1466	44617	6	1988	1062	33	30-34	month and year - information complete	completed	25	1405	19	62	2	all woman sample	53	kilimanjaro-rural	kilimanjaro-rural	kilimanjaro	urban		1	700		700			1	877	selected: micronutrient venous blood	woman not selected	swahili	swahili	swahili	no	7		kilimanjaro	urban		10	town
TZ8	53	7	1	53	914358	2	2022	1466	44616	9	1983	1005	38	35-39	month and year - information complete	completed	24	1405	19	62	2	all woman sample	53	kilimanjaro-rural	kilimanjaro-rural	kilimanjaro	urban		1	703		700				877	selected: capillary	woman selected and interviewed	swahili	swahili	swahili	no	7		kilimanjaro	urban		3	city
TZ8	53	10	3	53	914358	2	2022	1466	44617	5	1997	1169	24	20-24	month and year - information complete	completed	25	1405	19	62	2	all woman sample	53	kilimanjaro-rural	kilimanjaro-rural	kilimanjaro	urban		2	704		700				877	not selected	woman not selected	swahili	swahili	swahili	no	7		kilimanjaro	urban		visitor
TZ8	53	13	1	53	914358	2	2022	1466	44616	12	1998	1188	23	20-24	month and year - information complete	completed	24	1405	19	62	2	all woman sample	53	kilimanjaro-rural	kilimanjaro-rural	kilimanjaro	urban		1	704		700				877	selected: capillary	woman selected and interviewed	swahili	swahili	swahili	no	7		kilimanjaro	urban		always
TZ8	53	16	2	53	914358	2	2022	1466	44616	4	1992	1108	29	25-29	month and year - information complete	completed	24	1405	19	62	2	all woman sample	53	kilimanjaro-rural	kilimanjaro-rural	kilimanjaro	urban		2	700		700			1	877	selected: micronutrient venous blood	woman not selected	swahili	swahili	swahili	no	7		kilimanjaro	urban		6	countryside
TZ8	53	19	1	53	914358	2	2022	1466	44616	2	1995	1142	27	25-29	month and year - information complete	completed	24	1405	19	62	2	all woman sample	53	kilimanjaro-rural	kilimanjaro-rural	kilimanjaro	urban		3	703		700				877	selected: capillary	woman selected and interviewed	swahili	swahili	swahili	no	7		kilimanjaro	urban		0	town
TZ8	53	22	1	53	914358	2	2022	1466	44617	12	1993	1128	28	25-29	month and year - information complete	completed	25	1405	19	62	2	all woman sample	53	kilimanjaro-rural	kilimanjaro-rural	kilimanjaro	urban		5	703		700				877	not selected	woman not selected	swahili	swahili	swahili	no	7		kilimanjaro	urban		7	town
TZ8	53	25	1	53	914358	2	2022	1466	44616	10	1988	1066	33	30-34	month and year - information complete	completed	24	1405	19	62	2	all woman sample	53	kilimanjaro-rural	kilimanjaro-rural	kilimanjaro	urban		1	704		700			husband not in household	877	selected: capillary	woman selected and interviewed	swahili	swahili	swahili	no	7		kilimanjaro	urban		11	town
TZ8	53	28	1	53	914358	2	2022	1466	44617	2	2000	1202	22	20-24	month and year - information complete	completed	25	1405	19	62	2	all woman sample	53	kilimanjaro-rural	kilimanjaro-rural	kilimanjaro	urban		2	702		700				877	not selected	woman not selected	swahili	swahili	swahili	no	7		kilimanjaro	urban		2	countryside
TZ8	53	31	1	53	914358	2	2022	1466	44618	9	1989	1077	32	30-34	month and year - information complete	completed	26	1405	19	62	2	all woman sample	53	kilimanjaro-rural	kilimanjaro-rural	kilimanjaro	urban		3	704		700				877	selected: capillary	woman selected and interviewed	swahili	swahili	swahili	no	7		kilimanjaro	urban		always
TZ8	53	34	1	53	914358	2	2022	1466	44616	9	1990	1089	31	30-34	month and year - information complete	completed	24	1405	19	62	2	all woman sample	53	kilimanjaro-rural	kilimanjaro-rural	kilimanjaro	urban		1	700		700				877	selected: micronutrient venous blood	woman not selected	swahili	swahili	swahili	no	7		kilimanjaro	urban		0	city
TZ8	53	43	1	53	914358	2	2022	1466	44618	11	1975	911	46	45-49	month and year - information complete	completed	26	1405	19	62	2	all woman sample	53	kilimanjaro-rural	kilimanjaro-rural	kilimanjaro	urban		2	702		700				877	selected: capillary	woman selected and interviewed	swahili	swahili	swahili	no	7		kilimanjaro	urban		37	town
TZ8	53	58	1	53	914358	2	2022	1466	44616	12	1992	1116	29	25-29	month and year - information complete	completed	24	1405	19	62	2	all woman sample	53	kilimanjaro-rural	kilimanjaro-rural	kilimanjaro	urban		1	702		700				877	not selected	woman not selected	swahili	swahili	swahili	no	7		kilimanjaro	urban		1	countryside
TZ8	53	61	2	53	914358	2	2022	1466	44617	4	1999	1192	22	20-24	month and year - information complete	completed	25	1405	19	62	2	all woman sample	53	kilimanjaro-rural	kilimanjaro-rural	kilimanjaro	urban		1	702		700			1	877	selected: capillary	woman selected and interviewed	swahili	swahili	swahili	no	7		kilimanjaro	urban		always
TZ8	53	70	2	53	914358	2	2022	1466	44618	5	1984	1013	37	35-39	month and year - information complete	completed	26	1405	19	62	2	all woman sample	53	kilimanjaro-rural	kilimanjaro-rural	kilimanjaro	urban		2	703		700			1	877	not selected	woman not selected	swahili	swahili	swahili	no	7		kilimanjaro	urban		15	city
TZ8	53	73	3	53	914358	2	2022	1466	44618	11	1994	1139	27	25-29	month and year - information complete	completed	26	1405	19	62	2	all woman sample	53	kilimanjaro-rural	kilimanjaro-rural	kilimanjaro	urban		2	703		700				877	selected: capillary	woman selected and interviewed	swahili	swahili	swahili	no	7		kilimanjaro	urban		always
TZ8	53	73	4	53	914358	2	2022	1466	44617	11	2000	1211	21	20-24	month and year - information complete	completed	25	1405	19	62	2	all woman sample	53	kilimanjaro-rural	kilimanjaro-rural	kilimanjaro	urban		2	703		700				877	selected: capillary	woman not selected	swahili	swahili	swahili	no	7		kilimanjaro	urban		0	town
TZ8	53	76	2	53	914358	2	2022	1466	44617	12	1995	1152	26	25-29	month and year - information complete	completed	25	1405	19	62	2	all woman sample	53	kilimanjaro-rural	kilimanjaro-rural	kilimanjaro	urban		4	703		700			1	877	not selected	woman not selected	swahili	swahili	swahili	no	7		kilimanjaro	urban		3	town
TZ8	53	76	3	53	914358	2	2022	1466	44617	6	2001	1218	20	20-24	month and year - information complete	completed	25	1405	19	62	2	all woman sample	53	kilimanjaro-rural	kilimanjaro-rural	kilimanjaro	urban		2	703		700				877	not selected	woman not selected	swahili	swahili	swahili	no	7		kilimanjaro	urban		0	town
TZ8	54	22	1	54	1369719	2	2022	1466	44618	4	1973	880	48	45-49	month and year - information complete	completed	26	1405	19	62	2	all woman sample	54	kilimanjaro-rural	kilimanjaro-rural	kilimanjaro	rural		3	802		800				1393	not selected	woman not selected	swahili	swahili	swahili	no	8		kilimanjaro	rural		always
TZ8	54	42	3	54	1369719	2	2022	1466	44617	3	1984	1011	37	35-39	month and year - information complete	completed	25	1405	19	62	2	all woman sample	54	kilimanjaro-rural	kilimanjaro-rural	kilimanjaro	rural		3	802		800			2	1393	not selected	woman not selected	swahili	swahili	swahili	no	8		kilimanjaro	rural		always
TZ8	54	72	2	54	1369719	2	2022	1466	44617	2	2002	1226	20	20-24	month and year - information complete	completed	25	1405	19	62	2	all woman sample	54	kilimanjaro-rural	kilimanjaro-rural	kilimanjaro	rural		1	804		800			1	1393	not selected	woman not selected	swahili	swahili	swahili	no	8		kilimanjaro	rural		always
TZ8	54	83	2	54	1369719	2	2022	1466	44617	12	1972	876	49	45-49	month and year - information complete	completed	25	1405	19	62	2	all woman sample	54	kilimanjaro-rural	kilimanjaro-rural	kilimanjaro	rural		1	804		800			1	1393	selected: micronutrient venous blood	woman not selected	swahili	swahili	swahili	no	8		kilimanjaro	rural		always
TZ8	54	88	2	54	1369719	2	2022	1466	44617	4	1974	892	47	45-49	month and year - information complete	completed	25	1405	19	62	2	all woman sample	54	kilimanjaro-rural	kilimanjaro-rural	kilimanjaro	rural		2	803		800			1	1393	selected: capillary	woman selected and interviewed	swahili	swahili	swahili	no	8		kilimanjaro	rural		always
TZ8	54	93	1	54	1369719	2	2022	1466	44618	6	1984	1014	37	35-39	month and year - information complete	completed	26	1405	19	62	2	all woman sample	54	kilimanjaro-rural	kilimanjaro-rural	kilimanjaro	rural		5	803		800				1393	not selected	woman not selected	swahili	english	english	no	8		kilimanjaro	rural		always
TZ8	54	93	2	54	1369719	2	2022	1466	44618	5	2003	1241	18	15-19	month and year - information complete	completed	26	1405	19	62	2	all woman sample	54	kilimanjaro-rural	kilimanjaro-rural	kilimanjaro	rural		3	803		800				1393	not selected	woman not selected	swahili	swahili	swahili	no	8		kilimanjaro	rural		always
TZ8	54	128	1	54	1369719	2	2022	1466	44618	5	1979	953	42	40-44	month and year - information complete	completed	26	1405	19	62	2	all woman sample	54	kilimanjaro-rural	kilimanjaro-rural	kilimanjaro	rural		1	804		800				1393	selected: capillary	woman selected and interviewed	swahili	swahili	swahili	no	8		kilimanjaro	rural		always
TZ8	55	10	3	55	1236976	2	2022	1466	44616	10	1988	1066	33	30-34	month and year - information complete	completed	24	1405	19	62	2	all woman sample	55	kilimanjaro-rural	kilimanjaro-rural	kilimanjaro	rural		1	904		900				1241	selected: micronutrient venous blood	woman not selected	swahili	swahili	swahili	no	9		kilimanjaro	rural		always
TZ8	55	18	2	55	1236976	2	2022	1466	44618	1	1992	1105	30	30-34	month and year - information complete	completed	26	1405	19	62	2	all woman sample	55	kilimanjaro-rural	kilimanjaro-rural	kilimanjaro	rural		1	902		900			1	1241	not selected	woman not selected	swahili	swahili	swahili	no	9		kilimanjaro	rural		4	city
TZ8	55	22	4	55	1236976	2	2022	1466	44617	5	1999	1193	22	20-24	month and year - information complete	completed	25	1405	19	62	2	all woman sample	55	kilimanjaro-rural	kilimanjaro-rural	kilimanjaro	rural		4	903		900			husband not in household	1241	selected: capillary	woman selected and interviewed	swahili	swahili	swahili	no	9		kilimanjaro	rural		4	countryside
TZ8	55	22	5	55	1236976	2	2022	1466	44617	11	2001	1223	20	20-24	month and year - information complete	completed	25	1405	19	62	2	all woman sample	55	kilimanjaro-rural	kilimanjaro-rural	kilimanjaro	rural		4	903		900				1241	selected: capillary	woman not selected	swahili	swahili	swahili	no	9		kilimanjaro	rural		always
TZ8	55	39	2	55	1236976	2	2022	1466	44618	7	1979	955	42	40-44	month and year - information complete	completed	26	1405	19	62	2	all woman sample	55	kilimanjaro-rural	kilimanjaro-rural	kilimanjaro	rural		5	903		900			1	1241	selected: capillary	woman not selected	swahili	swahili	swahili	yes	9		kilimanjaro	rural		6	countryside
TZ8	55	39	4	55	1236976	2	2022	1466	44617	2	1992	1106	30	30-34	month and year - information complete	completed	25	1405	19	62	2	all woman sample	55	kilimanjaro-rural	kilimanjaro-rural	kilimanjaro	rural		2	903		900			husband not in household	1241	selected: capillary	woman selected and interviewed	swahili	swahili	swahili	no	9		kilimanjaro	rural		visitor
TZ8	55	55	2	55	1236976	2	2022	1466	44617	4	1978	940	43	40-44	month and year - information complete	completed	25	1405	19	62	2	all woman sample	55	kilimanjaro-rural	kilimanjaro-rural	kilimanjaro	rural		2	904		900			1	1241	selected: capillary	woman selected and interviewed	swahili	swahili	swahili	no	9		kilimanjaro	rural		always
TZ8	55	60	2	55	1236976	2	2022	1466	44617	7	1998	1183	23	20-24	month and year - information complete	completed	25	1405	19	62	2	all woman sample	55	kilimanjaro-rural	kilimanjaro-rural	kilimanjaro	rural		1	903		900			1	1241	not selected	woman not selected	swahili	swahili	swahili	no	9		kilimanjaro	rural		1	countryside
TZ8	55	76	2	55	1236976	2	2022	1466	44618	4	1992	1108	29	25-29	month and year - information complete	completed	26	1405	19	62	2	all woman sample	55	kilimanjaro-rural	kilimanjaro-rural	kilimanjaro	rural		1	903		900			1	1241	not selected	woman not selected	swahili	swahili	swahili	no	9		kilimanjaro	rural		5	countryside
TZ8	55	84	3	55	1236976	2	2022	1466	44617	1	1996	1153	26	25-29	month and year - information complete	completed	25	1405	19	62	2	all woman sample	55	kilimanjaro-rural	kilimanjaro-rural	kilimanjaro	rural		4	902		900			husband not in household	1241	not selected	woman not selected	swahili	swahili	swahili	no	9		kilimanjaro	rural		6	town
TZ8	55	97	4	55	1236976	2	2022	1466	44618	2	1999	1190	23	20-24	month and year - information complete	completed	26	1405	19	62	2	all woman sample	55	kilimanjaro-rural	kilimanjaro-rural	kilimanjaro	rural		1	903		900			husband not in household	1241	selected: capillary	woman selected and interviewed	swahili	swahili	swahili	yes	9		kilimanjaro	rural		visitor
TZ8	55	101	2	55	1236976	2	2022	1466	44618	9	1981	981	40	40-44	month and year - information complete	completed	26	1405	19	62	2	all woman sample	55	kilimanjaro-rural	kilimanjaro-rural	kilimanjaro	rural		1	904		900			1	1241	not selected	woman not selected	swahili	swahili	swahili	no	9		kilimanjaro	rural		always
TZ8	55	105	3	55	1236976	2	2022	1466	44617	5	1997	1169	24	20-24	month and year - information complete	completed	25	1405	19	62	2	all woman sample	55	kilimanjaro-rural	kilimanjaro-rural	kilimanjaro	rural		1	904		900				1241	selected: capillary	woman selected and interviewed	swahili	swahili	swahili	no	9		kilimanjaro	rural		22	city
TZ8	56	4	2	56	1247181	2	2022	1466	44616	7	1974	895	47	45-49	month and year - information complete	completed	24	1405	19	62	2	all woman sample	56	kilimanjaro-rural	kilimanjaro-rural	kilimanjaro	rural		2	1000		1000			1	691	selected: capillary	woman selected and interviewed	swahili	swahili	swahili	no	10		kilimanjaro	rural		24	countryside
TZ8	56	17	2	56	1247181	2	2022	1466	44617	10	1979	958	42	40-44	month and year - information complete	completed	25	1405	19	62	2	all woman sample	56	kilimanjaro-rural	kilimanjaro-rural	kilimanjaro	rural		1	1004		1000			1	691	not selected	woman not selected	swahili	swahili	swahili	no	10		kilimanjaro	rural		24	countryside
TZ8	56	22	1	56	1247181	2	2022	1466	44619	12	1974	900	47	45-49	month and year - information complete	completed	27	1405	19	62	2	all woman sample	56	kilimanjaro-rural	kilimanjaro-rural	kilimanjaro	rural		1	1004		1000				691	selected: capillary	woman selected and interviewed	swahili	swahili	swahili	no	10		kilimanjaro	rural		11	town
TZ8	56	26	2	56	1247181	2	2022	1466	44616	12	1994	1140	27	25-29	month and year - information complete	completed	24	1405	19	62	2	all woman sample	56	kilimanjaro-rural	kilimanjaro-rural	kilimanjaro	rural		1	1003		1000			1	691	selected: micronutrient venous blood	woman not selected	swahili	swahili	swahili	no	10		kilimanjaro	rural		always
TZ8	56	44	2	56	1247181	2	2022	1466	44617	11	1996	1163	25	25-29	month and year - information complete	completed	25	1405	19	62	2	all woman sample	56	kilimanjaro-rural	kilimanjaro-rural	kilimanjaro	rural		1	1004		1000			1	691	not selected	woman not selected	swahili	swahili	swahili	no	10		kilimanjaro	rural		4	countryside
TZ8	56	52	2	56	1247181	2	2022	1466	44617	7	1976	919	45	45-49	month and year - information complete	completed	25	1405	19	62	2	all woman sample	56	kilimanjaro-rural	kilimanjaro-rural	kilimanjaro	rural		1	1003		1000			1	691	selected: micronutrient venous blood	woman not selected	swahili	swahili	swahili	no	10		kilimanjaro	rural		20	countryside
TZ8	56	57	2	56	1247181	2	2022	1466	44616	7	1985	1027	36	35-39	month and year - information complete	completed	24	1405	19	62	2	all woman sample	56	kilimanjaro-rural	kilimanjaro-rural	kilimanjaro	rural		1	1004		1000			1	691	selected: capillary	woman selected and interviewed	swahili	swahili	swahili	no	10		kilimanjaro	rural		always
TZ8	56	65	3	56	1247181	2	2022	1466	44618	4	2006	1276	15	15-19	month and year - information complete	completed	26	1405	19	62	2	all woman sample	56	kilimanjaro-rural	kilimanjaro-rural	kilimanjaro	rural		2	1004		1000				691	selected: capillary	woman selected and interviewed	swahili	swahili	swahili	no	10		kilimanjaro	rural		always
TZ8	56	70	1	56	1247181	2	2022	1466	44617	7	1990	1087	31	30-34	month and year - information complete	completed	25	1405	19	62	2	all woman sample	56	kilimanjaro-rural	kilimanjaro-rural	kilimanjaro	rural		1	1003		1000				691	selected: micronutrient venous blood	woman not selected	swahili	swahili	swahili	no	10		kilimanjaro	rural		1	countryside
TZ8	56	74	2	56	1247181	2	2022	1466	44616	1	1980	961	42	40-44	month and year - information complete	completed	24	1405	19	62	2	all woman sample	56	kilimanjaro-rural	kilimanjaro-rural	kilimanjaro	rural		1	1004		1000			1	691	selected: capillary	woman selected and interviewed	swahili	swahili	swahili	no	10		kilimanjaro	rural		6	countryside
TZ8	56	83	2	56	1247181	2	2022	1466	44616	2	1979	950	43	40-44	month and year - information complete	completed	24	1405	19	62	2	all woman sample	56	kilimanjaro-rural	kilimanjaro-rural	kilimanjaro	rural		1	1000		1000			1	691	selected: capillary	woman selected and interviewed	swahili	swahili	swahili	no	10		kilimanjaro	rural		3	countryside
TZ8	56	87	2	56	1247181	2	2022	1466	44617	9	1994	1137	27	25-29	month and year - information complete	completed	25	1405	19	62	2	all woman sample	56	kilimanjaro-rural	kilimanjaro-rural	kilimanjaro	rural		2	1004		1000				691	not selected	woman not selected	swahili	swahili	swahili	no	10		kilimanjaro	rural		0	town
TZ8	56	96	2	56	1247181	2	2022	1466	44617	3	1979	951	42	40-44	month and year - information complete	completed	25	1405	19	62	2	all woman sample	56	kilimanjaro-rural	kilimanjaro-rural	kilimanjaro	rural		5	1003		1000				691	selected: micronutrient venous blood	woman not selected	swahili	swahili	swahili	no	10		kilimanjaro	rural		always
TZ8	56	96	4	56	1247181	2	2022	1466	44617	7	2005	1267	16	15-19	month and year - information complete	completed	25	1405	19	62	2	all woman sample	56	kilimanjaro-rural	kilimanjaro-rural	kilimanjaro	rural		1	1003		1000				691	selected: micronutrient venous blood	woman not selected	swahili	swahili	swahili	no	10		kilimanjaro	rural		always
TZ8	56	104	2	56	1247181	2	2022	1466	44618	7	1972	871	49	45-49	month and year - information complete	completed	26	1405	19	62	2	all woman sample	56	kilimanjaro-rural	kilimanjaro-rural	kilimanjaro	rural		1	1004		1000			1	691	not selected	woman not selected	swahili	swahili	swahili	no	10		kilimanjaro	rural		16	town
TZ8	56	113	2	56	1247181	2	2022	1466	44619	11	1975	911	46	45-49	month and year - information complete	completed	27	1405	19	62	2	all woman sample	56	kilimanjaro-rural	kilimanjaro-rural	kilimanjaro	rural		3	1003		1000			1	691	not selected	woman not selected	swahili	swahili	swahili	no	10		kilimanjaro	rural		25	countryside
TZ8	57	7	2	57	1332515	2	2022	1466	44618	7	1976	919	45	45-49	month and year - information complete	completed	26	1405	19	62	2	all woman sample	57	kilimanjaro-rural	kilimanjaro-rural	kilimanjaro	rural		1	1103		1100			1	1196	selected: capillary	woman not selected	swahili	swahili	swahili	no	11		kilimanjaro	rural		always
TZ8	57	7	3	57	1332515	2	2022	1466	44617	4	2002	1228	19	15-19	month and year - information complete	completed	25	1405	19	62	2	all woman sample	57	kilimanjaro-rural	kilimanjaro-rural	kilimanjaro	rural		1	1103		1100				1196	selected: capillary	woman selected and interviewed	swahili	swahili	swahili	no	11		kilimanjaro	rural		always
TZ8	57	10	4	57	1332515	2	2022	1466	44617	12	1993	1128	28	25-29	month and year - information complete	completed	25	1405	19	62	2	all woman sample	57	kilimanjaro-rural	kilimanjaro-rural	kilimanjaro	rural		1	1104		1100			2	1196	selected: micronutrient venous blood	woman not selected	swahili	swahili	swahili	no	11		kilimanjaro	rural		always
TZ8	57	14	3	57	1332515	2	2022	1466	44617	6	1979	954	42	40-44	month and year - information complete	completed	25	1405	19	62	2	all woman sample	57	kilimanjaro-rural	kilimanjaro-rural	kilimanjaro	rural		4	1103		1100			2	1196	selected: capillary	woman selected and interviewed	swahili	swahili	swahili	no	11		kilimanjaro	rural		always
TZ8	57	17	2	57	1332515	2	2022	1466	44616	1	1974	889	48	45-49	month and year - information complete	completed	24	1405	19	62	2	all woman sample	57	kilimanjaro-rural	kilimanjaro-rural	kilimanjaro	rural		1	1103		1100			1	1196	not selected	woman not selected	swahili	swahili	swahili	no	11		kilimanjaro	rural		always
TZ8	57	28	2	57	1332515	2	2022	1466	44617	1	1990	1081	32	30-34	month and year - information complete	completed	25	1405	19	62	2	all woman sample	57	kilimanjaro-rural	kilimanjaro-rural	kilimanjaro	rural		1	1103		1100			1	1196	selected: capillary	woman selected and interviewed	swahili	swahili	swahili	no	11		kilimanjaro	rural		2	countryside
TZ8	57	35	3	57	1332515	2	2022	1466	44617	11	2000	1211	21	20-24	month and year - information complete	completed	25	1405	19	62	2	all woman sample	57	kilimanjaro-rural	kilimanjaro-rural	kilimanjaro	rural		1	1103		1100				1196	selected: capillary	woman selected and interviewed	swahili	swahili	swahili	no	11		kilimanjaro	rural		3	countryside
TZ8	57	41	2	57	1332515	2	2022	1466	44618	1	1974	889	48	45-49	month and year - information complete	completed	26	1405	19	62	2	all woman sample	57	kilimanjaro-rural	kilimanjaro-rural	kilimanjaro	rural		1	1104		1100				1196	selected: capillary	woman selected and interviewed	swahili	swahili	swahili	no	11		kilimanjaro	rural		always
TZ8	57	45	2	57	1332515	2	2022	1466	44616	6	1978	942	43	40-44	month and year - information complete	completed	24	1405	19	62	2	all woman sample	57	kilimanjaro-rural	kilimanjaro-rural	kilimanjaro	rural		1	1104		1100			1	1196	selected: micronutrient venous blood	woman not selected	swahili	swahili	swahili	no	11		kilimanjaro	rural		always
TZ8	57	45	4	57	1332515	2	2022	1466	44616	7	1987	1051	34	30-34	month and year - information complete	completed	24	1405	19	62	2	all woman sample	57	kilimanjaro-rural	kilimanjaro-rural	kilimanjaro	rural		1	1104		1100				1196	selected: micronutrient venous blood	woman not selected	swahili	swahili	swahili	no	11		kilimanjaro	rural		always
TZ8	57	52	2	57	1332515	2	2022	1466	44618	4	1991	1096	30	30-34	month and year - information complete	completed	26	1405	19	62	2	all woman sample	57	kilimanjaro-rural	kilimanjaro-rural	kilimanjaro	rural		3	1104		1100			1	1196	not selected	woman not selected	swahili	swahili	swahili	no	11		kilimanjaro	rural		always
TZ8	57	59	3	57	1332515	2	2022	1466	44616	11	2000	1211	21	20-24	month and year - information complete	completed	24	1405	19	62	2	all woman sample	57	kilimanjaro-rural	kilimanjaro-rural	kilimanjaro	rural		1	1104		1100				1196	selected: micronutrient venous blood	woman not selected	swahili	swahili	swahili	no	11		kilimanjaro	rural		0	city
TZ8	57	66	2	57	1332515	2	2022	1466	44618	7	1994	1135	27	25-29	month and year - information complete	completed	26	1405	19	62	2	all woman sample	57	kilimanjaro-rural	kilimanjaro-rural	kilimanjaro	rural		2	1102		1100			1	1196	not selected	woman not selected	swahili	swahili	swahili	no	11		kilimanjaro	rural		7	countryside
TZ8	57	66	4	57	1332515	2	2022	1466	44618	3	1995	1143	26	25-29	month and year - information complete	completed	26	1405	19	62	2	all woman sample	57	kilimanjaro-rural	kilimanjaro-rural	kilimanjaro	rural		1	1102		1100				1196	not selected	woman not selected	swahili	swahili	swahili	no	11		kilimanjaro	rural		6	city
TZ8	57	73	2	57	1332515	2	2022	1466	44618	3	1992	1107	29	25-29	month and year - information complete	completed	26	1405	19	62	2	all woman sample	57	kilimanjaro-rural	kilimanjaro-rural	kilimanjaro	rural		1	1104		1100				1196	not selected	woman not selected	swahili	swahili	swahili	no	11		kilimanjaro	rural		always
TZ8	57	76	2	57	1332515	2	2022	1466	44617	9	2002	1233	19	15-19	month and year - information complete	completed	25	1405	19	62	2	all woman sample	57	kilimanjaro-rural	kilimanjaro-rural	kilimanjaro	rural		1	1104		1100				1196	selected: capillary	woman selected and interviewed	swahili	swahili	swahili	no	11		kilimanjaro	rural		always
TZ8	57	80	2	57	1332515	2	2022	1466	44617	8	1985	1028	36	35-39	month and year - information complete	completed	25	1405	19	62	2	all woman sample	57	kilimanjaro-rural	kilimanjaro-rural	kilimanjaro	rural		1	1104		1100			1	1196	selected: micronutrient venous blood	woman not selected	swahili	swahili	swahili	no	11		kilimanjaro	rural		10	city
TZ8	57	80	4	57	1332515	2	2022	1466	44616	4	2002	1228	19	15-19	month and year - information complete	completed	24	1405	19	62	2	all woman sample	57	kilimanjaro-rural	kilimanjaro-rural	kilimanjaro	rural		1	1104		1100				1196	selected: micronutrient venous blood	woman not selected	swahili	swahili	swahili	no	11		kilimanjaro	rural		always
TZ8	57	80	5	57	1332515	2	2022	1466	44616	12	2003	1248	18	15-19	month and year - information complete	completed	24	1405	19	62	2	all woman sample	57	kilimanjaro-rural	kilimanjaro-rural	kilimanjaro	rural		1	1104		1100				1196	selected: micronutrient venous blood	woman not selected	swahili	swahili	swahili	no	11		kilimanjaro	rural		always
TZ8	58	3	2	58	1282790	2	2022	1466	44617	6	1987	1050	34	30-34	month and year - information complete	completed	25	1405	19	62	2	all woman sample	58	kilimanjaro-urban	kilimanjaro-urban	kilimanjaro	rural		1	1204		1200				1199	not selected	woman not selected	swahili	swahili	swahili	no	12		kilimanjaro	rural		5	town
TZ8	58	8	2	58	1282790	2	2022	1466	44616	6	1994	1134	27	25-29	month and year - information complete	completed	24	1405	19	62	2	all woman sample	58	kilimanjaro-urban	kilimanjaro-urban	kilimanjaro	rural		1	1204		1200			1	1199	selected: capillary	woman selected and interviewed	swahili	swahili	swahili	no	12		kilimanjaro	rural		13	town
TZ8	58	12	1	58	1282790	2	2022	1466	44616	12	1981	984	40	40-44	month and year - information complete	completed	24	1405	19	62	2	all woman sample	58	kilimanjaro-urban	kilimanjaro-urban	kilimanjaro	rural		1	1202		1200				1199	selected: micronutrient venous blood	woman not selected	swahili	swahili	swahili	no	12		kilimanjaro	rural		always
TZ8	58	25	5	58	1282790	2	2022	1466	44617	9	1996	1161	25	25-29	month and year - information complete	completed	25	1405	19	62	2	all woman sample	58	kilimanjaro-urban	kilimanjaro-urban	kilimanjaro	rural		1	1204		1200			2	1199	selected: capillary	woman selected and interviewed	swahili	swahili	swahili	no	12		kilimanjaro	rural		always
TZ8	58	29	5	58	1282790	2	2022	1466	44616	6	1996	1158	25	25-29	month and year - information complete	completed	24	1405	19	62	2	all woman sample	58	kilimanjaro-urban	kilimanjaro-urban	kilimanjaro	rural		1	1204		1200			3	1199	selected: micronutrient venous blood	woman not selected	swahili	swahili	swahili	no	12		kilimanjaro	rural		4	city
TZ8	58	38	1	58	1282790	2	2022	1466	44619	7	1990	1087	31	30-34	month and year - information complete	completed	27	1405	19	62	2	all woman sample	58	kilimanjaro-urban	kilimanjaro-urban	kilimanjaro	rural		3	1203		1200			husband not in household	1199	not selected	woman not selected	swahili	swahili	swahili	no	12		kilimanjaro	rural		13	city
TZ8	58	42	4	58	1282790	2	2022	1466	44616	2	2004	1250	18	15-19	year and age - month imputed	completed	24	1405	19	62	2	all woman sample	58	kilimanjaro-urban	kilimanjaro-urban	kilimanjaro	rural		3	1203		1200				1199	selected: capillary	woman selected, but privacy not possible	swahili	swahili	swahili	no	12		kilimanjaro	rural		3	countryside
TZ8	58	42	8	58	1282790	2	2022	1466	44616	1	2005	1261	17	15-19	year and age - month imputed	completed	24	1405	19	62	2	all woman sample	58	kilimanjaro-urban	kilimanjaro-urban	kilimanjaro	rural		1	1203		1200				1199	selected: capillary	woman not selected	swahili	swahili	swahili	no	12		kilimanjaro	rural		0	countryside
TZ8	58	46	3	58	1282790	2	2022	1466	44617	11	2003	1247	18	15-19	month and year - information complete	completed	25	1405	19	62	2	all woman sample	58	kilimanjaro-urban	kilimanjaro-urban	kilimanjaro	rural		2	1202		1200				1199	not selected	woman not selected	swahili	swahili	swahili	no	12		kilimanjaro	rural		always
TZ8	58	46	6	58	1282790	2	2022	1466	44617	10	1998	1186	23	20-24	month and year - information complete	completed	25	1405	19	62	2	all woman sample	58	kilimanjaro-urban	kilimanjaro-urban	kilimanjaro	rural		1	1202		1200				1199	not selected	woman not selected	swahili	swahili	swahili	no	12		kilimanjaro	rural		0	town
TZ8	58	51	3	58	1282790	2	2022	1466	44617	6	2006	1278	15	15-19	month and year - information complete	completed	25	1405	19	62	2	all woman sample	58	kilimanjaro-urban	kilimanjaro-urban	kilimanjaro	rural		1	1204		1200				1199	selected: capillary	woman selected and interviewed	swahili	swahili	swahili	no	12		kilimanjaro	rural		always
TZ8	58	55	2	58	1282790	2	2022	1466	44617	3	1986	1035	35	35-39	month and year - information complete	completed	25	1405	19	62	2	all woman sample	58	kilimanjaro-urban	kilimanjaro-urban	kilimanjaro	rural		1	1202		1200			1	1199	selected: micronutrient venous blood	woman not selected	swahili	swahili	swahili	no	12		kilimanjaro	rural		always
TZ8	58	64	3	58	1282790	2	2022	1466	44617	1	2005	1261	17	15-19	month and year - information complete	completed	25	1405	19	62	2	all woman sample	58	kilimanjaro-urban	kilimanjaro-urban	kilimanjaro	rural		1	1204		1200				1199	not selected	woman not selected	swahili	swahili	swahili	no	12		kilimanjaro	rural		0	town
TZ8	58	64	4	58	1282790	2	2022	1466	44617	7	1993	1123	28	25-29	month and year - information complete	completed	25	1405	19	62	2	all woman sample	58	kilimanjaro-urban	kilimanjaro-urban	kilimanjaro	rural		2	1202		1200			2	1199	not selected	woman not selected	swahili	swahili	swahili	no	12		kilimanjaro	rural		4	countryside
TZ8	58	77	2	58	1282790	2	2022	1466	44617	4	1993	1120	28	25-29	month and year - information complete	completed	25	1405	19	62	2	all woman sample	58	kilimanjaro-urban	kilimanjaro-urban	kilimanjaro	rural		1	1203		1200			1	1199	selected: capillary	woman selected and interviewed	swahili	swahili	swahili	no	12		kilimanjaro	rural		2	countryside
TZ8	58	90	1	58	1282790	2	2022	1466	44617	9	1985	1029	36	35-39	month and year - information complete	completed	25	1405	19	62	2	all woman sample	58	kilimanjaro-urban	kilimanjaro-urban	kilimanjaro	rural		2	1202		1200				1199	not selected	woman not selected	swahili	swahili	swahili	no	12		kilimanjaro	rural		always
TZ8	58	90	3	58	1282790	2	2022	1466	44617	6	1999	1194	22	20-24	month and year - information complete	completed	25	1405	19	62	2	all woman sample	58	kilimanjaro-urban	kilimanjaro-urban	kilimanjaro	rural		1	1202		1200				1199	not selected	woman not selected	swahili	swahili	swahili	no	12		kilimanjaro	rural		always
TZ8	58	94	2	58	1282790	2	2022	1466	44617	8	1990	1088	31	30-34	month and year - information complete	completed	25	1405	19	62	2	all woman sample	58	kilimanjaro-urban	kilimanjaro-urban	kilimanjaro	rural		1	1203		1200			1	1199	selected: capillary	woman not selected	swahili	swahili	swahili	no	12		kilimanjaro	rural		always
TZ8	58	94	5	58	1282790	2	2022	1466	44617	1	2004	1249	18	15-19	year and age - month imputed	completed	25	1405	19	62	2	all woman sample	58	kilimanjaro-urban	kilimanjaro-urban	kilimanjaro	rural		1	1203		1200				1199	selected: capillary	woman selected and interviewed	swahili	swahili	swahili	no	12		kilimanjaro	rural		0	countryside
TZ8	58	98	2	58	1282790	2	2022	1466	44616	8	2001	1220	20	20-24	month and year - information complete	completed	24	1405	19	62	2	all woman sample	58	kilimanjaro-urban	kilimanjaro-urban	kilimanjaro	rural		1	1201		1200			1	1199	selected: micronutrient venous blood	woman not selected	swahili	swahili	swahili	no	12		kilimanjaro	rural		2	town
TZ8	58	102	4	58	1282790	2	2022	1466	44617	2	1998	1178	24	20-24	month and year - information complete	completed	25	1405	19	62	2	all woman sample	58	kilimanjaro-urban	kilimanjaro-urban	kilimanjaro	rural		1	1204		1200			3	1199	selected: capillary	woman selected and interviewed	swahili	swahili	swahili	no	12		kilimanjaro	rural		always
TZ8	58	111	4	58	1282790	2	2022	1466	44616	9	1982	993	39	35-39	month and year - information complete	completed	24	1405	19	62	2	all woman sample	58	kilimanjaro-urban	kilimanjaro-urban	kilimanjaro	rural		5	1202		1200				1199	selected: capillary	woman selected and interviewed	swahili	swahili	swahili	no	12		kilimanjaro	rural		always
TZ8	59	6	4	59	1064973	2	2022	1466	44617	9	1985	1029	36	35-39	month and year - information complete	completed	25	1405	19	62	2	all woman sample	59	kilimanjaro-urban	kilimanjaro-urban	kilimanjaro	rural		1	1303		1300			1	1633	selected: micronutrient venous blood	woman not selected	swahili	swahili	swahili	no	13		kilimanjaro	rural		always
TZ8	59	25	3	59	1064973	2	2022	1466	44616	1	2003	1237	19	15-19	month and year - information complete	completed	24	1405	19	62	2	all woman sample	59	kilimanjaro-urban	kilimanjaro-urban	kilimanjaro	rural		1	1304		1300				1633	selected: capillary	woman selected and interviewed	swahili	swahili	swahili	no	13		kilimanjaro	rural		0	countryside
TZ8	59	25	4	59	1064973	2	2022	1466	44616	3	2006	1275	15	15-19	month and year - information complete	completed	24	1405	19	62	2	all woman sample	59	kilimanjaro-urban	kilimanjaro-urban	kilimanjaro	rural		1	1304		1300				1633	selected: capillary	woman not selected	swahili	swahili	swahili	no	13		kilimanjaro	rural		always
TZ8	59	41	2	59	1064973	2	2022	1466	44616	11	1972	875	49	45-49	month and year - information complete	completed	24	1405	19	62	2	all woman sample	59	kilimanjaro-urban	kilimanjaro-urban	kilimanjaro	rural		1	1304		1300			1	1633	selected: capillary	woman selected and interviewed	swahili	swahili	swahili	no	13		kilimanjaro	rural		always
TZ8	59	49	3	59	1064973	2	2022	1466	44618	6	1986	1038	35	35-39	month and year - information complete	completed	26	1405	19	62	2	all woman sample	59	kilimanjaro-urban	kilimanjaro-urban	kilimanjaro	rural		2	1302		1300				1633	selected: capillary	woman selected and interviewed	swahili	swahili	swahili	no	13		kilimanjaro	rural		always
TZ8	59	52	1	59	1064973	2	2022	1466	44618	12	1975	912	46	45-49	month and year - information complete	completed	26	1405	19	62	2	all woman sample	59	kilimanjaro-urban	kilimanjaro-urban	kilimanjaro	rural		1	1304		1300			husband not in household	1633	not selected	woman not selected	swahili	swahili	swahili	no	13		kilimanjaro	rural		always
TZ8	59	52	2	59	1064973	2	2022	1466	44618	11	2006	1283	15	15-19	month and year - information complete	completed	26	1405	19	62	2	all woman sample	59	kilimanjaro-urban	kilimanjaro-urban	kilimanjaro	rural		1	1304		1300				1633	not selected	woman not selected	swahili	swahili	swahili	no	13		kilimanjaro	rural		always
TZ8	59	68	2	59	1064973	2	2022	1466	44617	9	1988	1065	33	30-34	month and year - information complete	completed	25	1405	19	62	2	all woman sample	59	kilimanjaro-urban	kilimanjaro-urban	kilimanjaro	rural		5	1302		1300			1	1633	not selected	woman not selected	swahili	swahili	swahili	no	13		kilimanjaro	rural		18	town
TZ8	59	79	2	59	1064973	2	2022	1466	44616	8	1986	1040	35	35-39	month and year - information complete	completed	24	1405	19	62	2	all woman sample	59	kilimanjaro-urban	kilimanjaro-urban	kilimanjaro	rural		1	1303		1300			1	1633	selected: capillary	woman not selected	swahili	swahili	swahili	no	13		kilimanjaro	rural		always
TZ8	59	79	3	59	1064973	2	2022	1466	44618	1	2006	1273	16	15-19	month and year - information complete	completed	26	1405	19	62	2	all woman sample	59	kilimanjaro-urban	kilimanjaro-urban	kilimanjaro	rural		1	1304		1300				1633	selected: capillary	woman selected and interviewed	swahili	swahili	swahili	no	13		kilimanjaro	rural		always
TZ8	59	83	2	59	1064973	2	2022	1466	44616	12	1975	912	46	45-49	month and year - information complete	completed	24	1405	19	62	2	all woman sample	59	kilimanjaro-urban	kilimanjaro-urban	kilimanjaro	rural		1	1303		1300			1	1633	selected: micronutrient venous blood	woman not selected	swahili	swahili	swahili	no	13		kilimanjaro	rural		always
TZ8	59	87	2	59	1064973	2	2022	1466	44617	10	1994	1138	27	25-29	month and year - information complete	completed	25	1405	19	62	2	all woman sample	59	kilimanjaro-urban	kilimanjaro-urban	kilimanjaro	rural		1	1304		1300				1633	selected: capillary	woman selected and interviewed	swahili	swahili	swahili	no	13		kilimanjaro	rural		always
TZ8	60	4	3	60	905518	2	2022	1466	44617	5	1996	1157	25	25-29	month and year - information complete	completed	25	1405	19	62	2	all woman sample	60	kilimanjaro-urban	kilimanjaro-urban	kilimanjaro	urban		1	102		100				896	selected: micronutrient venous blood	woman not selected	swahili	swahili	swahili	yes	1		kilimanjaro	urban		20	city
TZ8	60	4	5	60	905518	2	2022	1466	44616	11	2004	1259	17	15-19	month and year - information complete	completed	24	1405	19	62	2	all woman sample	60	kilimanjaro-urban	kilimanjaro-urban	kilimanjaro	urban		1	102		100				896	selected: micronutrient venous blood	woman not selected	swahili	swahili	swahili	yes	1		kilimanjaro	urban		1	countryside
TZ8	60	9	4	60	905518	2	2022	1466	44617	3	1988	1059	33	30-34	month and year - information complete	completed	25	1405	19	62	2	all woman sample	60	kilimanjaro-urban	kilimanjaro-urban	kilimanjaro	urban		1	100		100				896	not selected	woman not selected	swahili	swahili	swahili	no	1		kilimanjaro	urban		always
[truncated: 13,974 more rows]
[truncated: 1,197 more columns]
